# Supplementary material for: Deep-Sea Anemones Are Prospective Source of New Antimicrobial and Cytotoxic Compounds
Source: Mar Drugs. 2021 Nov 24;19(12):654. doi: 10.3390/md19120654 (PMC8704684; doi:10.3390/md19120654)
Supplement: Supplementary file 1 [file marinedrugs-19-00654-s001.zip › Table S1.xls]

## Sheet: List of identified proteins
	Protein Inference	Main Accession	Description	Protein Group	Secondary Accessions	Chromosome	Gene Name	Taxonomy	Organism Identifier	Validated Coverage [%]	All Coverage [%]	Possible Coverage [%]	#Peptides	#Validated Peptides	#Unique Peptides	#Validated Unique Peptides	#PSMs	#Validated PSMs	Confidently Localized Modification Sites	#Confidently Localized Modification Sites	Ambiguously Localized Modification Sites	#Ambiguously Localized Modification Sites	Spectrum Counting	MW [kDa]	Confidence [%]	Validation
1	Single Protein	XP_001626627.2	formin [Nematostella vectensis]	XP_001626627.2						0	7.1	100	5	0	5	0	7	0					0	139.736	0.776398	Not Validated
2	Single Protein	XP_001620356.2	arylsulfatase B [Nematostella vectensis]	XP_001620356.2						0	2.39	100	1	0	1	0	1	0					0	52.7146	0.776398	Not Validated
3	Single Protein	XP_001625907.2	kelch-like protein 12 [Nematostella vectensis]	XP_001625907.2						0	3.5	100	1	0	1	0	1	0					0	64.8874	0.776398	Not Validated
4	Single Protein	XP_001630536.2	uncharacterized protein LOC5510087 [Nematostella vectensis]	XP_001630536.2						0	5.29	100	5	0	5	0	5	0					0	181.199	0.776398	Not Validated
5	Single Protein	XP_001630445.1	neuromedin-U receptor 2 [Nematostella vectensis]	XP_001630445.1						0	7.04	100	1	0	1	0	1	0					0	38.715	0.776398	Not Validated
6	Single Protein	XP_001633434.2	uncharacterized protein LOC5513112 isoform X2 [Nematostella vectensis]	XP_001633434.2						0	8.19	100	6	0	6	0	6	0					0	163.162	0.776398	Not Validated
7	Single Protein	XP_001629530.2	aryl hydrocarbon receptor nuclear translocator homolog [Nematostella vectensis]	XP_001629530.2						0	2.6	100	1	0	1	0	1	0					0	80.5122	0.776398	Not Validated
8	Single Protein	XP_001632867.1	ectin [Nematostella vectensis]	XP_001632867.1						0	22.94	100	2	0	2	0	2	0					0	18.3792	0.776398	Not Validated
9	Single Protein	XP_001622351.2	sodium/hydrogen exchanger 9B2 isoform X1 [Nematostella vectensis]	XP_001622351.2						0	4.76	100	1	0	1	0	1	0					0	46.8809	0.776398	Not Validated
10	Single Protein	XP_001629226.2	beta-1,4-galactosyltransferase 4 [Nematostella vectensis]	XP_001629226.2						0	4.85	100	1	0	1	0	1	0					0	50.9093	0.776398	Not Validated
11	Single Protein	KAG5706693.1	hypothetical protein BaRGS_005763 [Batillaria attramentaria]	KAG5706693.1						0	45.45	100	3	0	3	0	3	0					0	9.73077	0.776398	Not Validated
12	Single Protein	XP_001624060.1	unconventional myosin-XIX [Nematostella vectensis]	XP_001624060.1						0	1.93	100	1	0	1	0	1	0					0	112.025	0.776398	Not Validated
13	Single Protein	XP_001618233.2	uncharacterized protein YuxH, partial [Nematostella vectensis]	XP_001618233.2						0	6.41	100	1	0	1	0	1	0					0	38.5954	0.776398	Not Validated
14	Single Protein	XP_001622075.1	ATP-binding cassette sub-family D member 4 [Nematostella vectensis]	XP_001622075.1						0	3.89	100	1	0	1	0	1	0					0	67.1618	0.776398	Not Validated
15	Single Protein	XP_001622861.1	probable inactive purple acid phosphatase 2 isoform X1 [Nematostella vectensis]	XP_001622861.1						0	2.74	100	1	0	1	0	1	0					0	65.4559	0.776398	Not Validated
16	Single Protein	XP_001621025.2	putative pyridoxal-dependent decarboxylase domain-containing protein 2 [Nematostella vectensis]	XP_001621025.2						0	3.95	100	1	0	1	0	1	0					0	80.4086	0.776398	Not Validated
17	Single Protein	XP_001624524.1	follistatin-related protein 5 [Nematostella vectensis]	XP_001624524.1						0	2.04	100	1	0	1	0	1	0					0	87.6353	0.776398	Not Validated
18	Single Protein	XP_001625108.1	tetratricopeptide repeat protein 28 [Nematostella vectensis]	XP_001625108.1						0	2.02	100	1	0	1	0	1	0					0	137.542	0.776398	Not Validated
19	Single Protein	QIC49980.1	putative sister chromatid cohesion protein PDS5, partial [Actinia equina]	QIC49980.1						0	15.33	100	10	0	10	0	10	0					0	164.387	0.776398	Not Validated
20	Single Protein	XP_001622643.2	probable G-protein coupled receptor 83 [Nematostella vectensis]	XP_001622643.2						0	5.24	100	1	0	1	0	1	0					0	43.3634	0.776398	Not Validated
21	Single Protein	XP_001632261.1	kelch-like protein 40 [Nematostella vectensis]	XP_001632261.1						0	7.08	100	1	0	1	0	1	0					0	42.2064	0.776398	Not Validated
22	Single Protein	XP_001626498.2	uncharacterized protein LOC5505738 [Nematostella vectensis]	XP_001626498.2						0	3.5	100	1	0	1	0	1	0					0	64.6468	0.776398	Not Validated
23	Single Protein	XP_001629482.1	aerolysin-4 [Nematostella vectensis]	XP_001629482.1						0	5.13	100	1	0	1	0	1	0					0	63.8359	0.776398	Not Validated
24	Single Protein	XP_001625720.1	excitatory amino acid transporter 3 [Nematostella vectensis]	XP_001625720.1						0	7.66	100	2	0	2	0	2	0					0	57.8534	0.776398	Not Validated
25	Single Protein	XP_001624532.2	collagen alpha-1(XII) chain [Nematostella vectensis]	XP_001624532.2						0	10.69	100	2	0	2	0	2	0					0	35.8731	0.776398	Not Validated
26	Single Protein	XP_001624400.2	hemicentin-2 [Nematostella vectensis]	XP_001624400.2						0	2.15	100	1	0	1	0	1	0					0	111.479	0.776398	Not Validated
27	Related Proteins	XP_001617561.2	histone H2B, partial [Nematostella vectensis]	XP_001617561.2,XP_001617661.1,XP_001617808.1,XP_001618166.2,XP_001618300.1,XP_001618409.2,XP_001618584.1,XP_001618629.2,XP_001618887.1,XP_001619031.1,XP_001619042.1,XP_001619076.1,XP_001619732.1,XP_001620466.1,XP_001622883.1,XP_001623232.1,XP_001626726.1,XP_001629148.2	XP_001617661.1,XP_001617808.1,XP_001618166.2,XP_001618300.1,XP_001618409.2,XP_001618584.1,XP_001618629.2,XP_001618887.1,XP_001619031.1,XP_001619042.1,XP_001619076.1,XP_001619732.1,XP_001620466.1,XP_001622883.1,XP_001623232.1,XP_001626726.1,XP_001629148.2					16.13	16.13	100	1	1	1	1	1	1					7821.23	10.4346	100	Doubtful
28	Single Protein	XP_001631916.1	nucleolar protein 58 [Nematostella vectensis]	XP_001631916.1						0	4.77	100	2	0	2	0	2	0					0	51.7911	0.776398	Not Validated
29	Single Protein	AAB51276.1	cytochrome c oxidase subunit I, partial (mitochondrion) [Urticina felina]	AAB51276.1						0	28.91	100	5	0	3	0	5	0					0	22.5056	0.776398	Not Validated
30	Single Protein	XP_001629045.1	U3 small nucleolar RNA-associated protein 6 homolog [Nematostella vectensis]	XP_001629045.1						0	4.69	100	1	0	1	0	1	0					0	69.3478	0.776398	Not Validated
31	Single Protein	XP_001630376.2	extracellular calcium-sensing receptor [Nematostella vectensis]	XP_001630376.2						0	5.9	100	3	0	3	0	3	0					0	109.511	0.776398	Not Validated
32	Single Protein	XP_001629745.2	N-lysine methyltransferase KMT5A-A [Nematostella vectensis]	XP_001629745.2						0	2.63	100	1	0	1	0	1	0					0	38.2816	0.776398	Not Validated
33	Single Protein	XP_001625072.2	uncharacterized protein LOC5504143 [Nematostella vectensis]	XP_001625072.2						1.86	7.29	100	6	1	6	1	8	1					564.293	145.228	100	Doubtful
34	Single Protein	XP_001628015.2	eukaryotic translation initiation factor 3 subunit A isoform X2 [Nematostella vectensis]	XP_001628015.2						0	6.44	100	3	0	1	0	4	0					0	138.884	0.776398	Not Validated
35	Single Protein	XP_001626293.2	glutamate-rich protein 3 [Nematostella vectensis]	XP_001626293.2						0	1.43	100	1	0	1	0	1	0					0	138.347	0.776398	Not Validated
36	Single Protein	XP_001631914.1	bromodomain-containing protein 4 isoform X1 [Nematostella vectensis]	XP_001631914.1						0	6.3	100	4	0	4	0	5	0					0	153.23	0.776398	Not Validated
37	Single Protein	XP_001632636.2	STE20-like serine/threonine-protein kinase isoform X1 [Nematostella vectensis]	XP_001632636.2						0	4.44	100	2	0	2	0	2	0					0	121.503	0.776398	Not Validated
38	Single Protein	XP_001628785.1	trace amine-associated receptor 4 [Nematostella vectensis]	XP_001628785.1						0	6.89	100	1	0	1	0	1	0					0	41.35	0.776398	Not Validated
39	Single Protein	XP_001626157.2	Down syndrome cell adhesion molecule-like protein 1 isoform X1 [Nematostella vectensis]	XP_001626157.2						0	14.01	100	15	0	15	0	15	0					0	219.551	0.776398	Not Validated
40	Single Protein	XP_001626899.1	GMP synthase [glutamine-hydrolyzing] [Nematostella vectensis]	XP_001626899.1						0	3.71	100	1	0	1	0	1	0					0	76.971	0.776398	Not Validated
41	Single Protein	XP_001631558.2	YTH domain-containing protein 1 [Nematostella vectensis]	XP_001631558.2						0	1.94	100	1	0	1	0	1	0					0	103.339	0.776398	Not Validated
42	Related Proteins	XP_001626807.1	serine/threonine-protein kinase PLK4 isoform X1 [Nematostella vectensis]	XP_001626807.1,sp_A7SNN5.1_PLK4_NEMVE RecName: Full=Serine/threonine-protein kinase PLK4; AltName: Full=Polo-like kinase 4; Short=PLK-4	sp_A7SNN5.1_PLK4_NEMVE RecName: Full=Serine/threonine-protein kinase PLK4; AltName: Full=Polo-like kinase 4; Short=PLK-4					0	6.34	100	4	0	4	0	4	0					0	108.078	0.776398	Not Validated
43	Single Protein	XP_001632695.2	patched domain-containing protein 3 [Nematostella vectensis]	XP_001632695.2						0	4.18	100	2	0	2	0	2	0					0	101.658	0.776398	Not Validated
44	Single Protein	XP_001628960.1	DNA-directed RNA polymerase II subunit RPB2 [Nematostella vectensis]	XP_001628960.1						0	7.7	100	5	0	5	0	5	0					0	134.39	0.776398	Not Validated
45	Single Protein	XP_001630741.2	voltage-dependent calcium channel subunit alpha-2/delta-3 [Nematostella vectensis]	XP_001630741.2						0	3.15	100	2	0	2	0	2	0					0	121.107	0.776398	Not Validated
46	Single Protein	XP_001624893.1	transcription elongation factor A protein 2 [Nematostella vectensis]	XP_001624893.1						0	7.67	100	1	0	1	0	1	0					0	33.6861	0.776398	Not Validated
47	Single Protein	XP_001624522.1	uncharacterized protein LOC5503443 [Nematostella vectensis]	XP_001624522.1						0	17.1	100	9	0	9	0	12	0					0	122.031	0.776398	Not Validated
48	Single Protein	XP_001627989.1	VPS10 domain-containing receptor SorCS3 isoform X1 [Nematostella vectensis]	XP_001627989.1						0	1.57	100	1	0	1	0	1	0					0	129.452	0.776398	Not Validated
49	Single Protein	XP_001630619.1	uncharacterized protein LOC5510134 [Nematostella vectensis]	XP_001630619.1						0	5.64	100	1	0	1	0	1	0					0	43.7289	0.776398	Not Validated
50	Single Protein	sp_A7RR04.1_EFGM_NEMVE RecName: Full=Elongation factor G, mitochondrial; Short=EF-Gmt; AltName: Full=Elongation factor G 1, mitochondrial; Short=mEF-G 1; AltName: Full=Elongation factor G1; Flags: Precursor		sp_A7RR04.1_EFGM_NEMVE RecName: Full=Elongation factor G, mitochondrial; Short=EF-Gmt; AltName: Full=Elongation factor G 1, mitochondrial; Short=mEF-G 1; AltName: Full=Elongation factor G1; Flags: Precursor						0	2.99	100	1	0	1	0	1	0					0	81.6229	0.776398	Not Validated
51	Single Protein	XP_001625187.2	calmodulin-binding transcription activator 2 isoform X2 [Nematostella vectensis]	XP_001625187.2						0	1.33	100	1	0	1	0	1	0					0	147.975	0.776398	Not Validated
52	Single Protein	XP_001632727.2	leucine-rich repeat and calponin homology domain-containing protein 2 [Nematostella vectensis]	XP_001632727.2						0	3.28	100	1	0	1	0	1	0					0	80.4562	0.776398	Not Validated
53	Single Protein	XP_001632358.2	uncharacterized protein LOC5511989 [Nematostella vectensis]	XP_001632358.2						0	1.9	100	1	0	1	0	1	0					0	138.662	0.776398	Not Validated
54	Single Protein	XP_001625591.2	phospholipid phosphatase 1 [Nematostella vectensis]	XP_001625591.2						0	7.35	100	1	0	1	0	1	0					0	35.2475	0.776398	Not Validated
55	Single Protein	XP_001627901.1	uncharacterized protein DDB_G0287625 [Nematostella vectensis]	XP_001627901.1						0	4.15	100	2	0	2	0	2	0					0	110.806	0.776398	Not Validated
56	Single Protein	XP_001625990.2	uncharacterized protein LOC5505137 isoform X1 [Nematostella vectensis]	XP_001625990.2						0	19.11	100	11	0	9	0	14	0					0	160.908	0.776398	Not Validated
57	Single Protein	XP_001631375.1	uncharacterized protein LOC5510923 [Nematostella vectensis]	XP_001631375.1						0	10.99	100	8	0	8	0	8	0					0	178.337	0.776398	Not Validated
58	Single Protein	XP_001631455.2	uncharacterized protein LOC5511036 [Nematostella vectensis]	XP_001631455.2						0	5.95	100	2	0	2	0	2	0					0	83.6256	0.776398	Not Validated
59	Single Protein	XP_001631794.1	uncharacterized protein LOC5511370 [Nematostella vectensis]	XP_001631794.1						0	10.69	100	2	0	2	0	2	0					0	44.3328	0.776398	Not Validated
60	Single Protein	XP_001628947.2	proliferation marker protein Ki-67 [Nematostella vectensis]	XP_001628947.2						0	19.49	100	18	0	18	0	20	0					0	190.78	0.776398	Not Validated
61	Single Protein	XP_001632251.1	slit homolog 1 protein [Nematostella vectensis]	XP_001632251.1						0	6.61	100	2	0	2	0	2	0					0	62.9234	0.776398	Not Validated
62	Single Protein	XP_001625260.1	metaxin-1 [Nematostella vectensis]	XP_001625260.1						0	6.77	100	1	0	1	0	1	0					0	37.2508	0.776398	Not Validated
63	Single Protein	XP_001628096.2	serine/threonine-protein kinase LATS1 [Nematostella vectensis]	XP_001628096.2						0	2.43	100	1	0	1	0	1	0					0	120.27	0.776398	Not Validated
64	Single Protein	XP_001632461.1	delta-1-pyrroline-5-carboxylate dehydrogenase, mitochondrial isoform X1 [Nematostella vectensis]	XP_001632461.1						0	2.71	100	1	0	1	0	1	0					0	61.0676	0.776398	Not Validated
65	Single Protein	XP_001619700.2	tubulin beta-3 chain, partial [Nematostella vectensis]	XP_001619700.2						7.38	13.52	100	2	1	1	0	2	0					0	27.2473	0.776398	Not Validated
66	Single Protein	pdb_2H9X_A Chain A, Toxin CgNa		pdb_2H9X_A Chain A, Toxin CgNa						0	36.17	100	1	0	1	0	1	0					0	5.04507	0.776398	Not Validated
67	Single Protein	XP_001629270.2	probable G-protein coupled receptor No9 [Nematostella vectensis]	XP_001629270.2						0	2.73	100	1	0	1	0	1	0					0	41.6552	0.776398	Not Validated
68	Single Protein	XP_001624800.1	26S proteasome non-ATPase regulatory subunit 1 [Nematostella vectensis]	XP_001624800.1						0	5.19	100	2	0	2	0	2	0					0	110.725	0.776398	Not Validated
69	Single Protein	XP_001628333.1	uncharacterized protein C2orf81 homolog isoform X2 [Nematostella vectensis]	XP_001628333.1						0	10.97	100	5	0	5	0	5	0					0	50.6058	0.776398	Not Validated
70	Single Protein	XP_001631308.2	uncharacterized protein LOC5510836 isoform X1 [Nematostella vectensis]	XP_001631308.2						0	1.81	100	2	0	2	0	2	0					0	203.938	0.776398	Not Validated
71	Single Protein	XP_001619386.2	uncharacterized protein LOC5497563 [Nematostella vectensis]	XP_001619386.2						0	1.33	100	1	0	1	0	1	0					0	134.916	0.776398	Not Validated
72	Related Proteins	XP_001628495.1	hapless 2 isoform X1 [Nematostella vectensis]	XP_001628495.1,sp_A7SIM4.1_HAP2_NEMVE RecName: Full=Hapless 2; AltName: Full=Generative cell specific 1; Flags: Precursor	sp_A7SIM4.1_HAP2_NEMVE RecName: Full=Hapless 2; AltName: Full=Generative cell specific 1; Flags: Precursor					0	3.28	100	2	0	2	0	2	0					0	96.4063	0.776398	Not Validated
73	Single Protein	XP_001627849.1	E3 ubiquitin-protein ligase XIAP [Nematostella vectensis]	XP_001627849.1						0	5.41	100	1	0	1	0	2	0					0	35.4017	0.776398	Not Validated
74	Single Protein	XP_001626280.1	uncharacterized protein LOC5505442 [Nematostella vectensis]	XP_001626280.1						0	2.94	100	1	0	1	0	2	0					0	81.4479	0.776398	Not Validated
75	Single Protein	XP_001625832.2	ephrin type-A receptor 4 [Nematostella vectensis]	XP_001625832.2						0	0.82	100	1	0	1	0	1	0					0	107.21	0.776398	Not Validated
76	Single Protein	XP_001631388.1	uncharacterized protein LOC5510977 [Nematostella vectensis]	XP_001631388.1						0	3.01	100	2	0	2	0	2	0					0	105.627	0.776398	Not Validated
77	Single Protein	XP_001624872.1	uncharacterized protein LOC5503919 [Nematostella vectensis]	XP_001624872.1						0	7.74	100	1	0	1	0	1	0					0	18.7649	0.776398	Not Validated
78	Single Protein	XP_001622315.2	uncharacterized protein LOC5500942 [Nematostella vectensis]	XP_001622315.2						0	2.82	100	2	0	2	0	2	0					0	174.539	0.776398	Not Validated
79	Single Protein	XP_001626163.2	angiotensin-converting enzyme [Nematostella vectensis]	XP_001626163.2						0	2.88	100	1	0	1	0	1	0					0	82.2782	0.776398	Not Validated
80	Related Proteins	ANF02876.1	cytochrome c oxidase subunit I (mitochondrion) [Anthopleura anjunae]	ANF02876.1,YP_009255850.1,sp_Q35101.1_COX1_METSE RecName: Full=Cytochrome c oxidase subunit 1; AltName: Full=Cytochrome c oxidase polypeptide I	YP_009255850.1,sp_Q35101.1_COX1_METSE RecName: Full=Cytochrome c oxidase subunit 1; AltName: Full=Cytochrome c oxidase polypeptide I					0	23.14	100	8	0	1	0	10	0					0	58.0289	0.776398	Not Validated
81	Single Protein	XP_001620014.2	potassium voltage-gated channel subfamily C member 1 [Nematostella vectensis]	XP_001620014.2						0	2.79	100	1	0	1	0	1	0					0	55.2615	0.776398	Not Validated
82	Single Protein	XP_001623243.2	cryptochrome DASH [Nematostella vectensis]	XP_001623243.2						0	4.09	100	1	0	1	0	1	0					0	61.7197	0.776398	Not Validated
83	Single Protein	XP_001621596.2	programmed cell death protein 7, partial [Nematostella vectensis]	XP_001621596.2						0	2.73	100	1	0	1	0	1	0					0	67.1649	0.776398	Not Validated
84	Single Protein	XP_001621807.2	LOW QUALITY PROTEIN: protein RUFY3 [Nematostella vectensis]	XP_001621807.2						0	9.52	100	2	0	2	0	2	0					0	51.06	0.776398	Not Validated
85	Single Protein	XP_001625030.1	protein disulfide-isomerase A4 [Nematostella vectensis]	XP_001625030.1						0	11.15	100	3	0	3	0	4	0					0	73.3339	0.776398	Not Validated
86	Single Protein	XP_001630260.2	ral guanine nucleotide dissociation stimulator [Nematostella vectensis]	XP_001630260.2						0	3.3	100	1	0	1	0	1	0					0	82.5866	0.776398	Not Validated
87	Related Proteins	XP_001631077.1	integrator complex subunit 9 homolog [Nematostella vectensis]	XP_001631077.1,sp_A7SBF0.1_INT9_NEMVE RecName: Full=Integrator complex subunit 9 homolog	sp_A7SBF0.1_INT9_NEMVE RecName: Full=Integrator complex subunit 9 homolog					0	3.03	100	1	0	1	0	1	0					0	73.5301	0.776398	Not Validated
88	Single Protein	XP_001620530.2	organic cation transporter protein [Nematostella vectensis]	XP_001620530.2						0	4.1	100	1	0	1	0	1	0					0	59.7485	0.776398	Not Validated
89	Single Protein	XP_001629167.1	clarin-3 [Nematostella vectensis]	XP_001629167.1						0	7.39	100	1	0	1	0	1	0					0	25.3594	0.776398	Not Validated
90	Single Protein	XP_001622596.2	receptor-type tyrosine-protein phosphatase S [Nematostella vectensis]	XP_001622596.2						0	4.39	100	4	0	4	0	6	0					0	195.692	0.776398	Not Validated
91	Single Protein	XP_001625274.1	histamine H2 receptor [Nematostella vectensis]	XP_001625274.1						0	12.72	100	2	0	2	0	2	0					0	38.7022	0.776398	Not Validated
92	Single Protein	QIC49974.1	double-strand break repair protein MRE11, partial [Actinia equina]	QIC49974.1						0	4.99	100	2	0	2	0	2	0					0	77.0172	0.776398	Not Validated
93	Single Protein	XP_001627330.2	cullin-3 [Nematostella vectensis]	XP_001627330.2						0	2.65	100	1	0	1	0	1	0					0	87.8833	0.776398	Not Validated
94	Single Protein	XP_001630181.2	AT-rich interactive domain-containing protein 4A [Nematostella vectensis]	XP_001630181.2						0	1.63	100	1	0	1	0	1	0					0	129.83	0.776398	Not Validated
95	Single Protein	XP_001626843.2	BUB3-interacting and GLEBS motif-containing protein ZNF207 [Nematostella vectensis]	XP_001626843.2						0	16.14	100	3	0	3	0	3	0					0	46.6539	0.776398	Not Validated
96	Single Protein	XP_001623330.2	queuine tRNA-ribosyltransferase catalytic subunit 1 isoform X1 [Nematostella vectensis]	XP_001623330.2						0	4.75	100	1	0	1	0	1	0					0	49.3485	0.776398	Not Validated
97	Related Proteins	XP_001620321.2	stress response protein NST1 [Nematostella vectensis]	XP_001620321.2,XP_001623865.1,XP_001628034.2,XP_001632479.2	XP_001623865.1,XP_001628034.2,XP_001632479.2					0	9.62	100	1	0	1	0	1	0					0	24.2697	0.776398	Not Validated
98	Single Protein	XP_001624324.1	uncharacterized protein LOC5503216 [Nematostella vectensis]	XP_001624324.1						0	3.98	100	1	0	1	0	1	0					0	52.0167	0.776398	Not Validated
99	Single Protein	XP_001623041.2	sugar transporter SWEET1 [Nematostella vectensis]	XP_001623041.2						0	11.42	100	1	0	1	0	1	0					0	24.3107	0.776398	Not Validated
100	Single Protein	XP_001629957.2	AF4/FMR2 family member 4 [Nematostella vectensis]	XP_001629957.2						0	6.66	100	4	0	4	0	4	0					0	142.119	0.776398	Not Validated
101	Single Protein	XP_001623049.1	two pore potassium channel protein sup-9 [Nematostella vectensis]	XP_001623049.1						0	13.18	100	2	0	2	0	2	0					0	35.1698	0.776398	Not Validated
102	Single Protein	XP_001633391.1	centromere protein F [Nematostella vectensis]	XP_001633391.1						0	0.86	100	1	0	1	0	1	0					0	129.218	0.776398	Not Validated
103	Single Protein	XP_001623512.1	uncharacterized protein LOC5502313 [Nematostella vectensis]	XP_001623512.1						0	2.26	100	1	0	1	0	1	0					0	90.5083	0.776398	Not Validated
104	Related Proteins	XP_001620303.2	uncharacterized protein LOC5498615 [Nematostella vectensis]	XP_001620303.2,XP_001624903.2	XP_001624903.2					0	2.36	100	1	0	1	0	1	0					0	82.0701	0.776398	Not Validated
105	Single Protein	XP_001629536.1	26S proteasome regulatory subunit 7 [Nematostella vectensis]	XP_001629536.1						0	5.99	100	1	0	1	0	1	0					0	48.4251	0.776398	Not Validated
106	Single Protein	XP_001627220.1	solute carrier family 2, facilitated glucose transporter member 3 isoform X1 [Nematostella vectensis]	XP_001627220.1						0	3.21	100	1	0	1	0	1	0					0	54.8096	0.776398	Not Validated
107	Single Protein	XP_001626520.2	uncharacterized protein LOC5505777 [Nematostella vectensis]	XP_001626520.2						0	3.65	100	1	0	1	0	1	0					0	88.9205	0.776398	Not Validated
108	Single Protein	XP_001626580.1	phenylalanine--tRNA ligase alpha subunit [Nematostella vectensis]	XP_001626580.1						0	4.21	100	1	0	1	0	1	0					0	56.638	0.776398	Not Validated
109	Single Protein	XP_001627549.2	protein broad-minded isoform X1 [Nematostella vectensis]	XP_001627549.2						0	10.32	100	6	0	6	0	6	0					0	149.751	0.776398	Not Validated
110	Single Protein	XP_001628259.2	neurogenic locus Notch protein isoform X1 [Nematostella vectensis]	XP_001628259.2						0	1.07	100	1	0	1	0	1	0					0	158.629	0.776398	Not Validated
111	Single Protein	XP_001630232.2	polycystic kidney disease protein 1-like 2 isoform X3 [Nematostella vectensis]	XP_001630232.2						0	7.91	100	12	0	12	0	13	0					0	265.742	0.776398	Not Validated
112	Single Protein	XP_001625060.2	origin recognition complex subunit 1 [Nematostella vectensis]	XP_001625060.2						0	1.95	100	1	0	1	0	1	0					0	103.682	0.776398	Not Validated
113	Single Protein	XP_001627722.2	pre-mRNA-splicing factor ATP-dependent RNA helicase PRP16 [Nematostella vectensis]	XP_001627722.2						0	3.12	100	2	0	2	0	2	0					0	138.951	0.776398	Not Validated
114	Single Protein	XP_001619047.2	probable methyltransferase-like protein 15 homolog, partial [Nematostella vectensis]	XP_001619047.2						0	15.29	100	1	0	1	0	1	0					0	17.2946	0.776398	Not Validated
115	Single Protein	XP_001623547.2	adhesive plaque matrix protein 2 isoform X1 [Nematostella vectensis]	XP_001623547.2						0	4.94	100	1	0	1	0	1	0					0	48.6984	0.776398	Not Validated
116	Single Protein	XP_001623376.1	soluble calcium-activated nucleotidase 1 [Nematostella vectensis]	XP_001623376.1						0	6.08	100	1	0	1	0	1	0					0	42.7588	0.776398	Not Validated
117	Single Protein	QIC49989.1	structural maintenance of chromosomes protein 2 [Actinia equina]	QIC49989.1						0	6.08	100	4	0	4	0	4	0					0	137.098	0.776398	Not Validated
118	Single Protein	QJU69485.1	nompC [Nematostella vectensis]	QJU69485.1						0	10.72	100	9	0	9	0	9	0					0	183.286	0.776398	Not Validated
119	Single Protein	XP_001628363.2	LOW QUALITY PROTEIN: ubiquitin carboxyl-terminal hydrolase 8 [Nematostella vectensis]	XP_001628363.2						0	7.27	100	4	0	4	0	4	0					0	128.402	0.776398	Not Validated
120	Single Protein	XP_001620099.2	sodium channel protein 60E, partial [Nematostella vectensis]	XP_001620099.2						0	11.19	100	4	0	4	0	4	0					0	78.0776	0.776398	Not Validated
121	Single Protein	XP_001628624.1	protein-glucosylgalactosylhydroxylysine glucosidase [Nematostella vectensis]	XP_001628624.1						0	2.85	100	1	0	1	0	1	0					0	85.5045	0.776398	Not Validated
122	Single Protein	XP_001621496.2	protein asteroid homolog 1 [Nematostella vectensis]	XP_001621496.2						0	3.41	100	1	0	1	0	1	0					0	75.4172	0.776398	Not Validated
123	Single Protein	XP_001626653.2	LOW QUALITY PROTEIN: titin [Nematostella vectensis]	XP_001626653.2						0	17.47	100	41	0	41	0	48	0					0	493.927	0.776398	Not Validated
124	Single Protein	sp_CASB_BOVIN_		sp_CASB_BOVIN_						0	4.02	100	1	0	1	0	1	0					0	25.0913	0.776398	Not Validated
125	Single Protein	XP_001628518.1	sodium/potassium-transporting ATPase subunit alpha-2 [Nematostella vectensis]	XP_001628518.1						0	3.68	100	2	0	2	0	2	0					0	116.504	0.776398	Not Validated
126	Single Protein	XP_001623256.2	uncharacterized protein LOC5502022 [Nematostella vectensis]	XP_001623256.2						0	3.31	100	2	0	2	0	2	0					0	81.766	0.776398	Not Validated
127	Single Protein	XP_001626284.2	extracellular sulfatase Sulf-2 isoform X2 [Nematostella vectensis]	XP_001626284.2						0	13.22	100	9	0	9	0	11	0					0	116.429	0.776398	Not Validated
128	Single Protein	XP_001622585.2	2-phosphoxylose phosphatase 1 isoform X1 [Nematostella vectensis]	XP_001622585.2						0	5.59	100	1	0	1	0	1	0					0	54.5777	0.776398	Not Validated
129	Single Protein	XP_001631945.2	protocadherin Fat 4 [Nematostella vectensis]	XP_001631945.2						0	5.78	100	7	0	7	0	7	0					0	287.973	0.776398	Not Validated
130	Single Protein	XP_001624119.1	dimethylaniline monooxygenase [N-oxide-forming] 5 [Nematostella vectensis]	XP_001624119.1						0	10.8	100	4	0	4	0	5	0					0	59.7584	0.776398	Not Validated
131	Single Protein	XP_001625959.2	solute carrier organic anion transporter family member 4A1 [Nematostella vectensis]	XP_001625959.2						0	2.9	100	1	0	1	0	1	0					0	74.0431	0.776398	Not Validated
132	Single Protein	XP_001631453.2	carbohydrate-responsive element-binding protein isoform X1 [Nematostella vectensis]	XP_001631453.2						0	3.86	100	2	0	2	0	2	0					0	140.284	0.776398	Not Validated
133	Single Protein	XP_001632342.2	tafazzin [Nematostella vectensis]	XP_001632342.2						0	8.05	100	1	0	1	0	1	0					0	30.2937	0.776398	Not Validated
134	Single Protein	XP_001628650.2	SNF-related serine/threonine-protein kinase [Nematostella vectensis]	XP_001628650.2						0	0.97	100	1	0	1	0	1	0					0	91.2822	0.776398	Not Validated
135	Single Protein	XP_001632652.1	5-hydroxytryptamine receptor 4 [Nematostella vectensis]	XP_001632652.1						0	10	100	2	0	2	0	4	0					0	32.1936	0.776398	Not Validated
136	Single Protein	XP_001623320.1	thymus-specific serine protease [Nematostella vectensis]	XP_001623320.1						0	3.78	100	1	0	1	0	1	0					0	56.6914	0.776398	Not Validated
137	Single Protein	sp_PEPA_PIG_		sp_PEPA_PIG_						0	5.96	100	1	0	1	0	1	0					0	41.3492	0.776398	Not Validated
138	Single Protein	XP_001631371.2	eIF-2-alpha kinase activator GCN1 [Nematostella vectensis]	XP_001631371.2						0	22.6	100	36	0	36	0	38	0					0	293.505	0.776398	Not Validated
139	Related Proteins	XP_001629320.2	BLOC-1-related complex subunit 8 homolog isoform X1 [Nematostella vectensis]	XP_001629320.2,sp_A7SGF0.1_BORC8_NEMVE RecName: Full=BLOC-1-related complex subunit 8 homolog	sp_A7SGF0.1_BORC8_NEMVE RecName: Full=BLOC-1-related complex subunit 8 homolog					0	12.32	100	1	0	1	0	1	0					0	23.9367	0.776398	Not Validated
140	Related Proteins	ANF02867.1	NADH dehydrogenase subunit 5 (mitochondrion) [Anthopleura anjunae]	ANF02867.1,QKG04115.1,YP_009255841.1,YP_009867106.1	QKG04115.1,YP_009255841.1,YP_009867106.1					0	15.25	100	5	0	3	0	5	0					0	67.5007	0.776398	Not Validated
141	Single Protein	XP_001630895.1	uncharacterized protein LOC5510462 [Nematostella vectensis]	XP_001630895.1						0	2.88	100	1	0	1	0	1	0					0	62.6891	0.776398	Not Validated
142	Single Protein	XP_001633299.2	inactive tyrosine-protein kinase 7 [Nematostella vectensis]	XP_001633299.2						0	0.87	100	1	0	1	0	1	0					0	114.885	0.776398	Not Validated
143	Single Protein	XP_001632761.1	uncharacterized protein LOC5512430 [Nematostella vectensis]	XP_001632761.1						0	3.82	100	1	0	1	0	1	0					0	65.0307	0.776398	Not Validated
144	Single Protein	XP_001624756.1	WAT1-related protein At5g45370 [Nematostella vectensis]	XP_001624756.1						0	7.84	100	1	0	1	0	1	0					0	39.4228	0.776398	Not Validated
145	Single Protein	XP_001622666.2	neuronal acetylcholine receptor subunit alpha-7 [Nematostella vectensis]	XP_001622666.2						0	3.3	100	1	0	1	0	1	0					0	75.4091	0.776398	Not Validated
146	Related Proteins	XP_001622235.1	transient receptor potential cation channel subfamily M member-like 2 isoform X2 [Nematostella vectensis]	XP_001622235.1,sp_A7T1N0.1_TMP2L_NEMVE RecName: Full=Transient receptor potential cation channel subfamily M member-like 2; Short=nvTRPM2	sp_A7T1N0.1_TMP2L_NEMVE RecName: Full=Transient receptor potential cation channel subfamily M member-like 2; Short=nvTRPM2					0	6.77	100	5	0	5	0	5	0					0	175.328	0.776398	Not Validated
147	Single Protein	XP_001631198.2	acetyl-coenzyme A synthetase 2-like, mitochondrial [Nematostella vectensis]	XP_001631198.2						0	1.33	100	1	0	1	0	1	0					0	75.7952	0.776398	Not Validated
148	Single Protein	sp_A7SLX5.1_DPH1_NEMVE RecName: Full=2-(3-amino-3-carboxypropyl)histidine synthase subunit 1; AltName: Full=Diphthamide biosynthesis protein 1; AltName: Full=Diphtheria toxin resistance protein 1; AltName: Full=S-adenosyl-L-methionine:L-histidine 3-amino-3-carboxypropyltransferase 1		sp_A7SLX5.1_DPH1_NEMVE RecName: Full=2-(3-amino-3-carboxypropyl)histidine synthase subunit 1; AltName: Full=Diphthamide biosynthesis protein 1; AltName: Full=Diphtheria toxin resistance protein 1; AltName: Full=S-adenosyl-L-methionine:L-histidine 3-amino-3-carboxypropyltransferase 1						0	4.09	100	1	0	1	0	1	0					0	51.266	0.776398	Not Validated
149	Related Proteins	XP_001628036.2	tubulin beta-4B chain [Nematostella vectensis]	XP_001628036.2,XP_001632008.1	XP_001632008.1					4.03	8.05	100	2	1	1	0	3	0					0	50.0229	0.776398	Not Validated
150	Single Protein	AAB51279.1	cytochrome c oxidase subunit I, partial (mitochondrion) [Urticina columbiana]	AAB51279.1						0	26.54	100	3	0	1	0	3	0					0	22.5448	0.776398	Not Validated
151	Single Protein	XP_001631477.1	elongator complex protein 3 [Nematostella vectensis]	XP_001631477.1						0	10.2	100	4	0	4	0	5	0					0	62.233	0.776398	Not Validated
152	Single Protein	XP_001628728.2	cytospin-A isoform X1 [Nematostella vectensis]	XP_001628728.2						0	2.44	100	1	0	1	0	1	0					0	92.5504	0.776398	Not Validated
153	Single Protein	XP_001618459.1	alpha-ketoglutaric semialdehyde dehydrogenase, partial [Nematostella vectensis]	XP_001618459.1						0	6.5	100	1	0	1	0	1	0					0	39.3189	0.776398	Not Validated
154	Single Protein	XP_001633140.1	charged multivesicular body protein 1b [Nematostella vectensis]	XP_001633140.1						0	14.5	100	1	0	1	0	1	0					0	21.8831	0.776398	Not Validated
155	Related Proteins	XP_001621292.2	actin, cytoplasmic [Nematostella vectensis]	XP_001621292.2,XP_001628180.1,XP_001630039.1,XP_001630069.1,XP_001630583.1	XP_001628180.1,XP_001630039.1,XP_001630069.1,XP_001630583.1					2.93	2.93	100	1	1	0	0	2	2					3869.01	41.8557	0.776398	Not Validated
156	Single Protein	QIC49990.1	structural maintenance of chromosomes protein 3 [Actinia equina]	QIC49990.1						0	1.66	100	1	0	1	0	1	0					0	139.961	0.776398	Not Validated
157	Single Protein	XP_001623177.2	uncharacterized protein LOC5501945 [Nematostella vectensis]	XP_001623177.2						0	6.9	100	1	0	1	0	1	0					0	29.9311	0.776398	Not Validated
158	Single Protein	XP_001631258.2	exostosin-2 [Nematostella vectensis]	XP_001631258.2						0	2.43	100	1	0	1	0	2	0					0	79.8999	0.776398	Not Validated
159	Single Protein	XP_001622990.2	uncharacterized protein LOC5501722 [Nematostella vectensis]	XP_001622990.2						0	12.88	100	11	0	11	0	15	0					0	173.028	0.776398	Not Validated
160	Single Protein	XP_001625523.1	uncharacterized protein LOC5504615 isoform X2 [Nematostella vectensis]	XP_001625523.1						0	14.69	100	9	0	9	0	9	0					0	118.831	0.776398	Not Validated
161	Single Protein	XP_001629788.2	LOW QUALITY PROTEIN: uncharacterized protein LOC5509267 [Nematostella vectensis]	XP_001629788.2						0	2.65	100	2	0	2	0	2	0					0	179.387	0.776398	Not Validated
162	Single Protein	XP_001628276.2	melatonin receptor type 1A [Nematostella vectensis]	XP_001628276.2						0	8.05	100	1	0	1	0	1	0					0	39.4841	0.776398	Not Validated
163	Single Protein	XP_001626401.1	transcription termination factor 3, mitochondrial [Nematostella vectensis]	XP_001626401.1						0	4.68	100	1	0	1	0	1	0					0	38.902	0.776398	Not Validated
164	Single Protein	XP_001627588.2	spermatogenesis-associated protein 20 [Nematostella vectensis]	XP_001627588.2						0	5.33	100	2	0	2	0	2	0					0	89.4771	0.776398	Not Validated
165	Single Protein	XP_001621748.2	sodium-dependent neutral amino acid transporter B(0)AT2, partial [Nematostella vectensis]	XP_001621748.2						0	11.16	100	2	0	2	0	3	0					0	50.2925	0.776398	Not Validated
166	Single Protein	XP_001627533.2	DNA topoisomerase I, mitochondrial isoform X2 [Nematostella vectensis]	XP_001627533.2						0	14.65	100	9	0	9	0	9	0					0	98.5967	0.776398	Not Validated
167	Single Protein	XP_001627956.1	uncharacterized protein LOC5507317 [Nematostella vectensis]	XP_001627956.1						0	2.74	100	1	0	1	0	1	0					0	79.7517	0.776398	Not Validated
168	Single Protein	XP_001629180.2	uncharacterized protein LOC5508594 [Nematostella vectensis]	XP_001629180.2						0	9.74	100	14	0	14	0	14	0					0	302.815	0.776398	Not Validated
169	Single Protein	XP_001623555.1	prosaposin [Nematostella vectensis]	XP_001623555.1						0	4.06	100	1	0	1	0	1	0					0	51.4914	0.776398	Not Validated
170	Single Protein	XP_001623999.2	uncharacterized protein LOC5502863 [Nematostella vectensis]	XP_001623999.2						0	4.15	100	3	0	3	0	4	0					0	146.104	0.776398	Not Validated
171	Single Protein	XP_001633353.2	glutamate receptor ionotropic, kainate 2 [Nematostella vectensis]	XP_001633353.2						0	4.14	100	3	0	3	0	3	0					0	123.211	0.776398	Not Validated
172	Single Protein	XP_001631179.1	KATNB1-like protein 1 [Nematostella vectensis]	XP_001631179.1						0	7.07	100	1	0	1	0	1	0					0	33.7814	0.776398	Not Validated
173	Single Protein	CDG50870.1	homing endonuclease (mitochondrion) [Urticina eques]	CDG50870.1						0	25.65	100	10	0	6	0	15	0					0	65.2048	0.776398	Not Validated
174	Single Protein	QJU69483.1	cacna1a [Nematostella vectensis]	QJU69483.1						0	32.73	100	52	0	52	0	68	0					0	196.245	0.776398	Not Validated
175	Single Protein	XP_001631171.2	polycystic kidney disease protein 1-like 2 [Nematostella vectensis]	XP_001631171.2						0	12.06	100	25	0	25	0	27	0					0	325.121	0.776398	Not Validated
176	Single Protein	XP_001629537.2	uncharacterized protein LOC5508995 [Nematostella vectensis]	XP_001629537.2						0	1.66	100	1	0	1	0	1	0					0	156.563	0.776398	Not Validated
177	Single Protein	XP_001625003.2	uncharacterized protein LOC5504089 [Nematostella vectensis]	XP_001625003.2						0	8.92	100	6	0	6	0	6	0					0	143.138	0.776398	Not Validated
178	Single Protein	XP_001618683.2	mitogen-activated protein kinase kinase kinase 3 [Nematostella vectensis]	XP_001618683.2						0	7.96	100	1	0	1	0	1	0					0	13.0229	0.776398	Not Validated
179	Single Protein	XP_001631398.2	rap1 GTPase-activating protein 2 [Nematostella vectensis]	XP_001631398.2						0	2.64	100	1	0	1	0	1	0					0	90.124	0.776398	Not Validated
180	Single Protein	XP_001627459.1	uncharacterized protein LOC5506760 [Nematostella vectensis]	XP_001627459.1						0	5.9	100	1	0	1	0	1	0					0	37.7399	0.776398	Not Validated
181	Related Proteins	XP_001621915.2	arylacetamide deacetylase [Nematostella vectensis]	XP_001621915.2,XP_001629999.2	XP_001629999.2					0	3.63	100	1	0	1	0	1	0					0	49.0731	0.776398	Not Validated
182	Single Protein	XP_001625007.2	intracellular protein transport protein USO1 [Nematostella vectensis]	XP_001625007.2						0	5.1	100	3	0	3	0	3	0					0	126.765	0.776398	Not Validated
183	Single Protein	XP_001629394.2	deleted in malignant brain tumors 1 protein [Nematostella vectensis]	XP_001629394.2						0	3.94	100	1	0	1	0	1	0					0	76.1219	0.776398	Not Validated
184	Single Protein	XP_001625315.2	uncharacterized protein LOC5504408 isoform X3 [Nematostella vectensis]	XP_001625315.2						0	3.06	100	1	0	1	0	1	0					0	78.0524	0.776398	Not Validated
185	Single Protein	XP_001621874.2	QRFP-like peptide receptor [Nematostella vectensis]	XP_001621874.2						0	3.31	100	1	0	1	0	1	0					0	51.4626	0.776398	Not Validated
186	Single Protein	XP_001626237.1	steryl-sulfatase [Nematostella vectensis]	XP_001626237.1						0	3.5	100	1	0	1	0	1	0					0	63.5109	0.776398	Not Validated
187	Related Proteins	ANF02868.1	NADH dehydrogenase subunit 1 (mitochondrion) [Anthopleura anjunae]	ANF02868.1,CDG50859.1,QIN90432.1,QKG04116.1,YP_009255842.1,YP_009758614.1,YP_009867107.1	CDG50859.1,QIN90432.1,QKG04116.1,YP_009255842.1,YP_009758614.1,YP_009867107.1					0	3.29	100	1	0	1	0	1	0					0	36.8151	0.776398	Not Validated
188	Single Protein	XP_001624231.2	kinesin-like protein KIF20B [Nematostella vectensis]	XP_001624231.2						0	28.96	100	44	0	44	0	53	0					0	285.795	0.776398	Not Validated
189	Single Protein	XP_001622635.2	endoglycoceramidase [Nematostella vectensis]	XP_001622635.2						0	2.21	100	1	0	1	0	1	0					0	56.0806	0.776398	Not Validated
190	Single Protein	XP_001624411.2	LOW QUALITY PROTEIN: cilia- and flagella-associated protein 44 [Nematostella vectensis]	XP_001624411.2						0	20.07	100	28	0	28	0	30	0					0	268.448	0.776398	Not Validated
191	Single Protein	XP_001628274.2	sushi, von Willebrand factor type A, EGF and pentraxin domain-containing protein 1 [Nematostella vectensis]	XP_001628274.2						0	6.39	100	1	0	1	0	1	0					0	44.9494	0.776398	Not Validated
192	Single Protein	XP_001632284.2	protein sel-1 homolog 1 [Nematostella vectensis]	XP_001632284.2						0	3.89	100	2	0	2	0	2	0					0	104.264	0.776398	Not Validated
193	Single Protein	QIC49993.1	structural maintenance of chromosomes protein 6 [Actinia equina]	QIC49993.1						0	1.79	100	1	0	1	0	1	0					0	130.351	0.776398	Not Validated
194	Single Protein	XP_001617991.2	GTP cyclohydrolase 1 type 2 homolog, partial [Nematostella vectensis]	XP_001617991.2						0	6.58	100	1	0	1	0	1	0					0	35.8546	0.776398	Not Validated
195	Single Protein	sp_P15389.1_SCN5A_RAT RecName: Full=Sodium channel protein type 5 subunit alpha; AltName: Full=Sodium channel protein cardiac muscle subunit alpha; AltName: Full=Sodium channel protein type V subunit alpha; AltName: Full=Voltage-gated sodium channel subunit alpha Nav1.5		sp_P15389.1_SCN5A_RAT RecName: Full=Sodium channel protein type 5 subunit alpha; AltName: Full=Sodium channel protein cardiac muscle subunit alpha; AltName: Full=Sodium channel protein type V subunit alpha; AltName: Full=Voltage-gated sodium channel subunit alpha Nav1.5						0	19.76	100	30	0	4	0	31	0					0	227.22	0.776398	Not Validated
196	Single Protein	XP_001626505.2	uncharacterized protein LOC5505747 [Nematostella vectensis]	XP_001626505.2						0	17.44	100	35	0	35	0	39	0					0	430.084	0.776398	Not Validated
197	Related Proteins	ANF02876.1	cytochrome c oxidase subunit I (mitochondrion) [Anthopleura anjunae]	ANF02876.1,QKG04124.1,YP_009255850.1,YP_009867115.1	QKG04124.1,YP_009255850.1,YP_009867115.1					0	25.62	100	9	0	1	0	11	0					0	58.0289	0.776398	Not Validated
198	Single Protein	XP_001629292.2	myosin-11 [Nematostella vectensis]	XP_001629292.2						0	13.26	100	11	0	11	0	11	0					0	187.49	0.776398	Not Validated
199	Single Protein	XP_001624211.2	uncharacterized protein LOC5503106 isoform X2 [Nematostella vectensis]	XP_001624211.2						0	6.14	100	5	0	5	0	7	0					0	187.702	0.776398	Not Validated
200	Single Protein	XP_001630585.1	uncharacterized protein LOC5510135 [Nematostella vectensis]	XP_001630585.1						0	4.12	100	1	0	1	0	1	0					0	59.884	0.776398	Not Validated
201	Single Protein	XP_001625647.2	40S ribosomal protein S4 [Nematostella vectensis]	XP_001625647.2						0	6.16	100	1	0	1	0	1	0					0	31.1109	0.776398	Not Validated
202	Single Protein	XP_001629587.2	von Willebrand factor A domain-containing protein 5B1 isoform X1 [Nematostella vectensis]	XP_001629587.2						0	1.79	100	1	0	1	0	1	0					0	130.501	0.776398	Not Validated
203	Related and Unrelated Proteins	ABC67746.1	beta-actin, partial [Anthopleura elegantissima]	ABC67746.1,XP_001621292.2,XP_001630039.1,XP_001630069.1,XP_001630583.1	XP_001621292.2,XP_001630039.1,XP_001630069.1,XP_001630583.1					11.94	11.94	100	1	1	0	0	3	3					16284.5	14.9383	0.776398	Not Validated
204	Single Protein	XP_001631690.2	MAM and LDL-receptor class A domain-containing protein 1 [Nematostella vectensis]	XP_001631690.2						0	2.62	100	1	0	1	0	1	0					0	112.25	0.776398	Not Validated
205	Single Protein	XP_001632484.2	MAP kinase-activated protein kinase 2 [Nematostella vectensis]	XP_001632484.2						0	13.07	100	2	0	2	0	3	0					0	40.1856	0.776398	Not Validated
206	Single Protein	XP_001629478.2	U4/U6.U5 tri-snRNP-associated protein 1 [Nematostella vectensis]	XP_001629478.2						0	3.03	100	1	0	1	0	1	0					0	85.9042	0.776398	Not Validated
207	Single Protein	XP_001626970.2	coiled-coil domain-containing protein 39 [Nematostella vectensis]	XP_001626970.2						0	1.05	100	1	0	1	0	1	0					0	110.637	0.776398	Not Validated
208	Single Protein	XP_001627980.1	CD151 antigen [Nematostella vectensis]	XP_001627980.1						0	11.89	100	2	0	2	0	3	0					0	26.4204	0.776398	Not Validated
209	Single Protein	XP_001627587.2	CCR4-NOT transcription complex subunit 3 isoform X1 [Nematostella vectensis]	XP_001627587.2						0	2.65	100	1	0	1	0	1	0					0	88.0372	0.776398	Not Validated
210	Single Protein	XP_001622780.2	tetratricopeptide repeat protein 28 [Nematostella vectensis]	XP_001622780.2						0	2.42	100	1	0	1	0	1	0					0	101.816	0.776398	Not Validated
211	Single Protein	XP_001631782.2	QRFP-like peptide receptor [Nematostella vectensis]	XP_001631782.2						0	5.58	100	1	0	1	0	1	0					0	45.0641	0.776398	Not Validated
212	Single Protein	XP_001630888.2	ubiquitin-conjugating enzyme E2 J1 [Nematostella vectensis]	XP_001630888.2						0	6.23	100	1	0	1	0	1	0					0	42.3609	0.776398	Not Validated
213	Single Protein	XP_001632923.1	uncharacterized protein LOC5512641 isoform X1 [Nematostella vectensis]	XP_001632923.1						0	3.28	100	1	0	1	0	1	0					0	92.8845	0.776398	Not Validated
214	Single Protein	XP_001621979.1	long-chain-fatty-acid--CoA ligase 4 [Nematostella vectensis]	XP_001621979.1						0	3.25	100	1	0	1	0	1	0					0	78.8596	0.776398	Not Validated
215	Single Protein	XP_001628252.1	treslin isoform X2 [Nematostella vectensis]	XP_001628252.1						0	13.88	100	15	0	15	0	15	0					0	206.818	0.776398	Not Validated
216	Single Protein	XP_001624813.2	uncharacterized protein LOC5503868 isoform X2 [Nematostella vectensis]	XP_001624813.2						0	2.09	100	1	0	1	0	1	0					0	119.128	0.776398	Not Validated
217	Single Protein	XP_001619910.2	dynein heavy chain 7, axonemal [Nematostella vectensis]	XP_001619910.2						0	3.83	100	1	0	1	0	1	0					0	73.3105	0.776398	Not Validated
218	Single Protein	XP_001627604.2	uncharacterized protein LOC5506914 [Nematostella vectensis]	XP_001627604.2						0	4.98	100	1	0	1	0	1	0					0	48.3398	0.776398	Not Validated
219	Related Proteins	XP_001625914.2	NADH dehydrogenase [ubiquinone] iron-sulfur protein 3, mitochondrial [Nematostella vectensis]	XP_001625914.2,XP_001629107.2	XP_001629107.2					0	21.98	100	1	0	1	0	1	0					0	10.8964	0.776398	Not Validated
220	Single Protein	XP_001619835.2	alpha-1,3/1,6-mannosyltransferase ALG2 [Nematostella vectensis]	XP_001619835.2						0	17.27	100	1	0	1	0	1	0					0	12.0372	0.776398	Not Validated
221	Single Protein	XP_001624535.1	dimethyladenosine transferase 1, mitochondrial isoform X2 [Nematostella vectensis]	XP_001624535.1						0	8.31	100	1	0	1	0	1	0					0	36.0941	0.776398	Not Validated
222	Single Protein	XP_001629003.2	LOW QUALITY PROTEIN: low-density lipoprotein receptor-related protein 4 [Nematostella vectensis]	XP_001629003.2						0	3.82	100	4	0	4	0	4	0					0	201.294	0.776398	Not Validated
223	Single Protein	XP_001624344.2	trichohyalin [Nematostella vectensis]	XP_001624344.2						0	1.73	100	1	0	1	0	1	0					0	184.098	0.776398	Not Validated
224	Single Protein	XP_001628550.2	putative uncharacterized protein CXorf58 isoform X2 [Nematostella vectensis]	XP_001628550.2						0	6.5	100	1	0	1	0	1	0					0	37.0117	0.776398	Not Validated
225	Single Protein	sp_KRUC_SHEEP_		sp_KRUC_SHEEP_						0	8.79	100	1	0	1	0	1	0					0	16.0875	0.776398	Not Validated
226	Single Protein	XP_001628070.2	lysosomal Pro-X carboxypeptidase isoform X1 [Nematostella vectensis]	XP_001628070.2						0	4.45	100	1	0	1	0	1	0					0	60.9176	0.776398	Not Validated
227	Single Protein	XP_001630875.2	beta-1,4-N-acetylgalactosaminyltransferase 3 [Nematostella vectensis]	XP_001630875.2						0	4.18	100	1	0	1	0	1	0					0	83.7354	0.776398	Not Validated
228	Single Protein	XP_001625164.2	uncharacterized protein LOC5504243 isoform X2 [Nematostella vectensis]	XP_001625164.2						0	8.03	100	8	0	8	0	9	0					0	183.677	0.776398	Not Validated
229	Single Protein	XP_001631399.2	cadherin-like and PC-esterase domain-containing protein 1 isoform X1 [Nematostella vectensis]	XP_001631399.2						0	6.6	100	1	0	1	0	1	0					0	35.914	0.776398	Not Validated
230	Single Protein	XP_001622020.2	UDP-glucose:glycoprotein glucosyltransferase 1 [Nematostella vectensis]	XP_001622020.2						0	6.32	100	2	0	1	0	2	0					0	71.4157	0.776398	Not Validated
231	Single Protein	XP_001620578.2	multidrug resistance-associated protein 4 [Nematostella vectensis]	XP_001620578.2						0	9.69	100	3	0	3	0	3	0					0	65.6726	0.776398	Not Validated
232	Single Protein	XP_001622460.1	titin isoform X1 [Nematostella vectensis]	XP_001622460.1						0	2.1	100	1	0	1	0	1	0					0	124.725	0.776398	Not Validated
233	Single Protein	XP_001629027.2	glutathionyl-hydroquinone reductase YqjG isoform X1 [Nematostella vectensis]	XP_001629027.2						0	4.23	100	1	0	1	0	1	0					0	48.6771	0.776398	Not Validated
234	Single Protein	XP_001626676.2	FK506-binding protein 2 [Nematostella vectensis]	XP_001626676.2						0	8.7	100	1	0	1	0	4	0					0	20.6484	0.776398	Not Validated
235	Single Protein	XP_001625435.2	titin homolog isoform X6 [Nematostella vectensis]	XP_001625435.2						0	2.51	100	2	0	2	0	2	0					0	260.427	0.776398	Not Validated
236	Single Protein	XP_001633294.1	synaptotagmin-7 [Nematostella vectensis]	XP_001633294.1						0	7.87	100	2	0	2	0	2	0					0	64.2901	0.776398	Not Validated
237	Related Proteins	XP_001622959.2	histone-lysine N-methyltransferase 2A isoform X1 [Nematostella vectensis]	XP_001622959.2,XP_001622960.2	XP_001622960.2					0	2.32	100	2	0	2	0	2	0					0	146.01	0.776398	Not Validated
238	Related Proteins	XP_001624283.2	protein adenylyltransferase Fic [Nematostella vectensis]	XP_001624283.2,sp_A7SVT1.1_FICD_NEMVE RecName: Full=Protein adenylyltransferase Fic; AltName: Full=De-AMPylase Fic	sp_A7SVT1.1_FICD_NEMVE RecName: Full=Protein adenylyltransferase Fic; AltName: Full=De-AMPylase Fic					0	4.04	100	1	0	1	0	1	0					0	50.5292	0.776398	Not Validated
239	Single Protein	XP_001630069.1	actin, cytoplasmic 1 [Nematostella vectensis]	XP_001630069.1						11.73	16.53	100	4	3	2	1	7	6	Acetylation of protein N-term (M0)	Acetylation of protein N-term (1)			11638	41.6157	100	Confident
240	Single Protein	XP_001625746.1	uncharacterized protein LOC5504865 [Nematostella vectensis]	XP_001625746.1						0	4.36	100	1	0	1	0	1	0					0	29.5885	0.776398	Not Validated
241	Single Protein	XP_001621882.2	protein RRP5 homolog [Nematostella vectensis]	XP_001621882.2						0	21.37	100	20	0	20	0	20	0					0	188.883	0.776398	Not Validated
242	Single Protein	XP_001630755.2	chromatin assembly factor 1 subunit B [Nematostella vectensis]	XP_001630755.2						0	2.41	100	1	0	1	0	1	0					0	77.3729	0.776398	Not Validated
243	Single Protein	XP_001627768.1	gephyrin isoform X1 [Nematostella vectensis]	XP_001627768.1						0	3.21	100	1	0	1	0	1	0					0	66.923	0.776398	Not Validated
244	Single Protein	XP_001632158.2	histone-lysine N-methyltransferase, H3 lysine-79 specific isoform X1 [Nematostella vectensis]	XP_001632158.2						0	35.97	100	14	0	14	0	17	0					0	60.944	0.776398	Not Validated
245	Single Protein	XP_001623557.1	rab GDP dissociation inhibitor alpha [Nematostella vectensis]	XP_001623557.1						0	4.69	100	1	0	1	0	1	0					0	50.1662	0.776398	Not Validated
246	Single Protein	XP_001632951.2	acidic endochitinase [Nematostella vectensis]	XP_001632951.2						0	5.24	100	1	0	1	0	1	0					0	49.9365	0.776398	Not Validated
247	Single Protein	XP_001629283.2	3-hydroxy-3-methylglutaryl-coenzyme A reductase [Nematostella vectensis]	XP_001629283.2						0	11.84	100	6	0	6	0	8	0					0	106.813	0.776398	Not Validated
248	Single Protein	XP_001631658.2	rho guanine nucleotide exchange factor 26 isoform X5 [Nematostella vectensis]	XP_001631658.2						0	7.88	100	4	0	4	0	4	0					0	122.822	0.776398	Not Validated
249	Single Protein	XP_001628564.1	laminin subunit gamma-1 [Nematostella vectensis]	XP_001628564.1						0	8.41	100	8	0	8	0	8	0					0	203.011	0.776398	Not Validated
250	Single Protein	XP_001625228.1	uncharacterized protein LOC5504324 [Nematostella vectensis]	XP_001625228.1						0	15.58	100	16	0	16	0	16	0					0	192.899	0.776398	Not Validated
251	Related Proteins	AEJ82643.1	cytochrome b, partial (mitochondrion) [Symbiodinium muscatinei]	AEJ82643.1,AEJ82644.1,AEM91630.1,AGT42022.1,AGT42023.1	AEJ82644.1,AEM91630.1,AGT42022.1,AGT42023.1					0	5.61	100	1	0	1	0	2	0					0	33.1272	0.776398	Not Validated
252	Single Protein	QIC49972.1	DNA mismatch repair protein Mlh3 [Actinia equina]	QIC49972.1						0	1.52	100	1	0	1	0	1	0					0	141.15	0.776398	Not Validated
253	Single Protein	XP_001623551.2	protein NLRC3 [Nematostella vectensis]	XP_001623551.2						0	2.06	100	1	0	1	0	1	0					0	152.426	0.776398	Not Validated
254	Single Protein	XP_001631917.2	telomere length regulation protein TEL2 homolog [Nematostella vectensis]	XP_001631917.2						0	1.8	100	1	0	1	0	1	0					0	94.261	0.776398	Not Validated
255	Single Protein	XP_001628822.2	carbonic anhydrase 2 [Nematostella vectensis]	XP_001628822.2						0	10.68	100	1	0	1	0	1	0					0	30.6874	0.776398	Not Validated
256	Single Protein	XP_001626162.1	myosin-2 heavy chain [Nematostella vectensis]	XP_001626162.1						0	5.24	100	4	0	4	0	4	0					0	186.86	0.776398	Not Validated
257	Single Protein	XP_001632169.2	neuropeptide Y receptor type 6 [Nematostella vectensis]	XP_001632169.2						0	3.13	100	1	0	1	0	1	0					0	65.4591	0.776398	Not Validated
258	Single Protein	XP_001628304.1	delta(24)-sterol reductase [Nematostella vectensis]	XP_001628304.1						0	2.85	100	1	0	1	0	1	0					0	61.1583	0.776398	Not Validated
259	Single Protein	XP_001623106.2	leucine-rich repeat-containing protein 74B [Nematostella vectensis]	XP_001623106.2						0	3.44	100	1	0	1	0	1	0					0	60.8206	0.776398	Not Validated
260	Single Protein	XP_001629594.2	galactosylceramide sulfotransferase [Nematostella vectensis]	XP_001629594.2						0	3.67	100	1	0	1	0	1	0					0	56.3417	0.776398	Not Validated
261	Single Protein	XP_001624723.2	glutamate receptor 2 [Nematostella vectensis]	XP_001624723.2						0	7.93	100	4	0	4	0	4	0					0	100.916	0.776398	Not Validated
262	Single Protein	XP_001630546.2	uncharacterized protein LOC5510044 [Nematostella vectensis]	XP_001630546.2						0	3.88	100	2	0	2	0	2	0					0	97.7192	0.776398	Not Validated
263	Related Proteins	XP_001622684.2	galactosylgalactosylxylosylprotein 3-beta-glucuronosyltransferase 3, partial [Nematostella vectensis]	XP_001622684.2,XP_001623159.1	XP_001623159.1					0	5.81	100	1	0	1	0	1	0					0	39.8587	0.776398	Not Validated
264	Single Protein	XP_001625170.2	leishmanolysin-like peptidase [Nematostella vectensis]	XP_001625170.2						0	9.71	100	3	0	3	0	3	0					0	73.8783	0.776398	Not Validated
265	Single Protein	XP_001624616.2	A disintegrin and metalloproteinase with thrombospondin motifs 12 isoform X2 [Nematostella vectensis]	XP_001624616.2						0	4.07	100	2	0	2	0	3	0					0	133.108	0.776398	Not Validated
266	Single Protein	XP_001632770.1	uncharacterized protein LOC5512465 isoform X1 [Nematostella vectensis]	XP_001632770.1						0	12.61	100	4	0	4	0	4	0					0	80.2738	0.776398	Not Validated
267	Single Protein	XP_001627571.1	uncharacterized protein C16orf52 homolog A isoform X1 [Nematostella vectensis]	XP_001627571.1						0	10.65	100	1	0	1	0	1	0					0	18.7439	0.776398	Not Validated
268	Single Protein	XP_001624235.1	laforin [Nematostella vectensis]	XP_001624235.1						0	8.02	100	1	0	1	0	1	0					0	37.1669	0.776398	Not Validated
269	Single Protein	XP_001627540.2	dermatan-sulfate epimerase-like protein [Nematostella vectensis]	XP_001627540.2						0	6.19	100	4	0	4	0	4	0					0	133.743	0.776398	Not Validated
270	Single Protein	XP_001623124.2	uncharacterized protein LOC5501869 [Nematostella vectensis]	XP_001623124.2						0	16.65	100	26	0	26	0	29	0					0	307.263	0.776398	Not Validated
271	Single Protein	XP_001632994.2	uncharacterized protein LOC5512682 [Nematostella vectensis]	XP_001632994.2						0	6.27	100	1	0	1	0	1	0					0	40.043	0.776398	Not Validated
272	Single Protein	XP_001626367.2	atrial natriuretic peptide receptor 1 isoform X2 [Nematostella vectensis]	XP_001626367.2						0	9.45	100	6	0	6	0	6	0					0	136.732	0.776398	Not Validated
273	Single Protein	XP_001624851.2	uncharacterized protein LOC5503901 [Nematostella vectensis]	XP_001624851.2						0	2.34	100	1	0	1	0	1	0					0	106.82	0.776398	Not Validated
274	Single Protein	XP_001628190.2	trifunctional enzyme subunit beta, mitochondrial [Nematostella vectensis]	XP_001628190.2						0	5.53	100	1	0	1	0	1	0					0	51.8537	0.776398	Not Validated
275	Single Protein	XP_001625147.2	uncharacterized protein LOC5504218 [Nematostella vectensis]	XP_001625147.2						0	14.9	100	5	0	5	0	5	0					0	77.5248	0.776398	Not Validated
276	Single Protein	XP_001622770.2	dynein heavy chain 8, axonemal [Nematostella vectensis]	XP_001622770.2						0	15.43	100	1	0	1	0	1	0					0	19.5197	0.776398	Not Validated
277	Single Protein	XP_001628942.1	uncharacterized protein LOC5508362 [Nematostella vectensis]	XP_001628942.1						0	2.16	100	1	0	1	0	1	0					0	129.195	0.776398	Not Validated
278	Single Protein	XP_001623057.2	myocardin-related transcription factor B [Nematostella vectensis]	XP_001623057.2						0	2.4	100	1	0	1	0	1	0					0	110.694	0.776398	Not Validated
279	Single Protein	XP_001631989.2	QRFP-like peptide receptor [Nematostella vectensis]	XP_001631989.2						0	4.57	100	1	0	1	0	1	0					0	37.9884	0.776398	Not Validated
280	Related Proteins	pdb_6TVH_A Chain A, Predicted protein		pdb_6TVH_A Chain A, Predicted protein,pdb_6TVH_B Chain B, Predicted protein	pdb_6TVH_B Chain B, Predicted protein					0	34.82	100	5	0	5	0	7	0					0	37.9338	0.776398	Not Validated
281	Single Protein	XP_001629699.1	alpha-methylacyl-CoA racemase [Nematostella vectensis]	XP_001629699.1						0	5.5	100	1	0	1	0	1	0					0	41.9018	0.776398	Not Validated
282	Single Protein	XP_001626268.2	collagen alpha-5(IV) chain [Nematostella vectensis]	XP_001626268.2						0	4.42	100	3	0	3	0	3	0					0	168.041	0.776398	Not Validated
283	Single Protein	XP_001630193.2	aldose 1-epimerase [Nematostella vectensis]	XP_001630193.2						0	5.54	100	1	0	1	0	1	0					0	40.1111	0.776398	Not Validated
284	Single Protein	XP_001632135.1	GTPase Era, mitochondrial [Nematostella vectensis]	XP_001632135.1						0	5.22	100	1	0	1	0	1	0					0	43.2916	0.776398	Not Validated
285	Single Protein	XP_001620583.2	uncharacterized protein LOC5498926, partial [Nematostella vectensis]	XP_001620583.2						0	3.25	100	1	0	1	0	1	0					0	61.3158	0.776398	Not Validated
286	Single Protein	XP_001631754.1	uncharacterized protein LOC5511341 [Nematostella vectensis]	XP_001631754.1						0	3.75	100	2	0	2	0	2	0					0	117.249	0.776398	Not Validated
287	Single Protein	sp_A7SKJ3.1_DPH2_NEMVE RecName: Full=2-(3-amino-3-carboxypropyl)histidine synthase subunit 2; AltName: Full=Diphthamide biosynthesis protein 2; AltName: Full=Diphtheria toxin resistance protein 2; AltName: Full=S-adenosyl-L-methionine:L-histidine 3-amino-3-carboxypropyltransferase 2		sp_A7SKJ3.1_DPH2_NEMVE RecName: Full=2-(3-amino-3-carboxypropyl)histidine synthase subunit 2; AltName: Full=Diphthamide biosynthesis protein 2; AltName: Full=Diphtheria toxin resistance protein 2; AltName: Full=S-adenosyl-L-methionine:L-histidine 3-amino-3-carboxypropyltransferase 2						0	3.39	100	1	0	1	0	1	0					0	59.3228	0.776398	Not Validated
288	Single Protein	XP_001622905.2	chondroitin sulfate ABC exolyase [Nematostella vectensis]	XP_001622905.2						0	2.64	100	1	0	1	0	1	0					0	123.734	0.776398	Not Validated
289	Related Proteins	XP_001622015.1	E3 ubiquitin-protein ligase TRIM71 [Nematostella vectensis]	XP_001622015.1,XP_001626092.1	XP_001626092.1					0	3.4	100	1	0	1	0	1	0					0	95.1501	0.776398	Not Validated
290	Single Protein	XP_001630367.2	tyrosine-protein phosphatase non-receptor type 13 [Nematostella vectensis]	XP_001630367.2						0	19.5	100	31	0	31	0	37	0					0	313.641	0.776398	Not Validated
291	Single Protein	XP_001625207.1	zinc finger SWIM domain-containing protein 7 isoform X1 [Nematostella vectensis]	XP_001625207.1						0	17.65	100	1	0	1	0	1	0					0	15.5409	0.776398	Not Validated
292	Single Protein	XP_001631204.1	protein transport protein Sec23A isoform X1 [Nematostella vectensis]	XP_001631204.1						0	6.89	100	2	0	2	0	3	0					0	86.4237	0.776398	Not Validated
293	Single Protein	sp_A7SK48.2_EIF3A_NEMVE RecName: Full=Eukaryotic translation initiation factor 3 subunit A; Short=eIF3a; AltName: Full=Eukaryotic translation initiation factor 3 subunit 10		sp_A7SK48.2_EIF3A_NEMVE RecName: Full=Eukaryotic translation initiation factor 3 subunit A; Short=eIF3a; AltName: Full=Eukaryotic translation initiation factor 3 subunit 10						0	6.72	100	3	0	1	0	4	0					0	113.282	0.776398	Not Validated
294	Single Protein	XP_001631562.1	uncharacterized protein LOC5511142 [Nematostella vectensis]	XP_001631562.1						0	7.14	100	1	0	1	0	1	0					0	31.1081	0.776398	Not Validated
295	Single Protein	XP_001632004.2	putative diacyglycerol O-acyltransferase MT1809 [Nematostella vectensis]	XP_001632004.2						0	4.54	100	2	0	2	0	2	0					0	59.3622	0.776398	Not Validated
296	Single Protein	XP_001628593.2	phospholipid phosphatase 6 [Nematostella vectensis]	XP_001628593.2						0	10.36	100	1	0	1	0	1	0					0	24.4259	0.776398	Not Validated
297	Related Proteins	XP_001627727.1	steroid 17-alpha-hydroxylase/17,20 lyase [Nematostella vectensis]	XP_001627727.1,XP_001627729.2	XP_001627729.2					0	4.06	100	1	0	1	0	1	0					0	55.8308	0.776398	Not Validated
298	Single Protein	XP_001625433.2	H(+)/Cl(-) exchange transporter 3 [Nematostella vectensis]	XP_001625433.2						0	12.47	100	5	0	5	0	5	0					0	88.3544	0.776398	Not Validated
299	Single Protein	XP_001619758.2	leucine-rich repeats and immunoglobulin-like domains protein 3, partial [Nematostella vectensis]	XP_001619758.2						0	5.71	100	1	0	1	0	1	0					0	59.6048	0.776398	Not Validated
300	Single Protein	XP_001627672.1	melanocortin receptor 3 [Nematostella vectensis]	XP_001627672.1						0	13.57	100	2	0	2	0	2	0					0	37.8262	0.776398	Not Validated
301	Single Protein	XP_001625693.1	probable ATP-dependent RNA helicase DDX47 [Nematostella vectensis]	XP_001625693.1						0	4.26	100	1	0	1	0	1	0					0	49.9827	0.776398	Not Validated
302	Single Protein	XP_001628045.2	ankyrin-1 isoform X1 [Nematostella vectensis]	XP_001628045.2						0	3	100	1	0	1	0	1	0					0	103.97	0.776398	Not Validated
303	Single Protein	XP_001628988.2	rab-like protein 6 [Nematostella vectensis]	XP_001628988.2						0	5.76	100	2	0	2	0	2	0					0	77.2166	0.776398	Not Validated
304	Single Protein	XP_001629170.2	uncharacterized protein LOC5508605 [Nematostella vectensis]	XP_001629170.2						0	2.72	100	1	0	1	0	1	0					0	80.0744	0.776398	Not Validated
305	Single Protein	XP_001626974.1	UDP-galactose translocator isoform X2 [Nematostella vectensis]	XP_001626974.1						0	4.22	100	1	0	1	0	1	0					0	32.9835	0.776398	Not Validated
306	Single Protein	QIC49988.1	structural maintenance of chromosomes protein 1 [Actinia equina]	QIC49988.1						0	1.38	100	1	0	1	0	2	0					0	141.525	0.776398	Not Validated
307	Single Protein	XP_001621931.2	LOW QUALITY PROTEIN: protein diaphanous homolog 1 [Nematostella vectensis]	XP_001621931.2						0	18.82	100	10	0	10	0	10	0					0	123.313	0.776398	Not Validated
308	Single Protein	XP_001632532.2	monocarboxylate transporter 12 [Nematostella vectensis]	XP_001632532.2						0	5.23	100	1	0	1	0	1	0					0	47.8504	0.776398	Not Validated
309	Single Protein	XP_001623401.2	oocyte zinc finger protein XlCOF28 [Nematostella vectensis]	XP_001623401.2						0	2.33	100	1	0	1	0	1	0					0	61.8195	0.776398	Not Validated
310	Single Protein	XP_001626993.1	HEAT repeat-containing protein 1 isoform X1 [Nematostella vectensis]	XP_001626993.1						0	23.96	100	31	0	31	0	62	0					0	250.414	0.776398	Not Validated
311	Single Protein	XP_001631530.1	beta-2 adrenergic receptor [Nematostella vectensis]	XP_001631530.1						0	7.2	100	1	0	1	0	1	0					0	39.1989	0.776398	Not Validated
312	Single Protein	XP_001629592.2	kinesin-like protein KIF17 [Nematostella vectensis]	XP_001629592.2						0	2.76	100	1	0	1	0	1	0					0	96.7872	0.776398	Not Validated
313	Single Protein	XP_001624991.2	PR domain zinc finger protein 14 [Nematostella vectensis]	XP_001624991.2						0	5.46	100	1	0	1	0	1	0					0	48.1484	0.776398	Not Validated
314	Single Protein	XP_001622480.2	probable ribonuclease ZC3H12B isoform X2 [Nematostella vectensis]	XP_001622480.2						0	4.12	100	2	0	2	0	2	0					0	84.2721	0.776398	Not Validated
315	Single Protein	XP_001629792.2	KAT8 regulatory NSL complex subunit 3 [Nematostella vectensis]	XP_001629792.2						0	6.7	100	4	0	4	0	4	0					0	125.285	0.776398	Not Validated
316	Single Protein	XP_001624956.2	sacsin [Nematostella vectensis]	XP_001624956.2						0	16.38	100	9	0	9	0	9	0					0	112.102	0.776398	Not Validated
317	Single Protein	XP_001628183.1	uncharacterized protein LOC5507568 [Nematostella vectensis]	XP_001628183.1						0	2.78	100	1	0	1	0	1	0					0	85.1383	0.776398	Not Validated
318	Single Protein	XP_001625184.1	dnaJ homolog subfamily C member 11 isoform X2 [Nematostella vectensis]	XP_001625184.1						0	3.42	100	1	0	1	0	1	0					0	62.3301	0.776398	Not Validated
319	Single Protein	XP_001624471.2	N-alpha-acetyltransferase 40 [Nematostella vectensis]	XP_001624471.2						0	7.92	100	2	0	2	0	2	0					0	27.8979	0.776398	Not Validated
320	Single Protein	XP_001629218.2	protein disulfide-isomerase A6 homolog [Nematostella vectensis]	XP_001629218.2						0	4.51	100	1	0	1	0	1	0					0	48.009	0.776398	Not Validated
321	Single Protein	XP_001625777.2	tetratricopeptide repeat protein 28 [Nematostella vectensis]	XP_001625777.2						0	17.73	100	9	0	9	0	9	0					0	107.026	0.776398	Not Validated
322	Single Protein	XP_001630632.1	testis-expressed protein 9 [Nematostella vectensis]	XP_001630632.1						0	3.86	100	1	0	1	0	1	0					0	46.4899	0.776398	Not Validated
323	Single Protein	QIC49977.1	DNA mismatch repair protein Msh6-like protein [Actinia equina]	QIC49977.1						0	2.41	100	2	0	2	0	2	0					0	153.963	0.776398	Not Validated
324	Single Protein	XP_001625265.2	QRFP-like peptide receptor [Nematostella vectensis]	XP_001625265.2						0	6.06	100	1	0	1	0	1	0					0	44.8445	0.776398	Not Validated
325	Single Protein	XP_001623255.2	uncharacterized protein LOC5502029 [Nematostella vectensis]	XP_001623255.2						0	38.69	100	50	0	50	0	62	0					0	231.938	0.776398	Not Validated
326	Single Protein	CDG50863.1	hypothetical protein (mitochondrion) [Urticina eques]	CDG50863.1						0	9.11	100	3	0	3	0	3	0					0	51.3851	0.776398	Not Validated
327	Single Protein	XP_001630648.2	RAD52 motif-containing protein 1 [Nematostella vectensis]	XP_001630648.2						0	7.59	100	1	0	1	0	1	0					0	33.7637	0.776398	Not Validated
328	Single Protein	XP_001627150.2	leucine-rich repeat-containing protein 74B [Nematostella vectensis]	XP_001627150.2						0	7.89	100	2	0	2	0	2	0					0	63.8178	0.776398	Not Validated
329	Single Protein	XP_001627136.2	alpha-dioxygenase 2 [Nematostella vectensis]	XP_001627136.2						0	3.55	100	1	0	1	0	1	0					0	81.3757	0.776398	Not Validated
330	Single Protein	XP_001624718.2	transcription factor 7-like 2 isoform X2 [Nematostella vectensis]	XP_001624718.2						0	5.71	100	1	0	1	0	1	0					0	44.6599	0.776398	Not Validated
331	Single Protein	XP_023137842.1	actinoporin-like protein [Amphiprion ocellaris]	XP_023137842.1						0	13.44	100	1	0	1	0	1	0					0	21.1814	0.776398	Not Validated
332	Single Protein	XP_001628545.2	uncharacterized protein LOC5507923 isoform X2 [Nematostella vectensis]	XP_001628545.2						0	2.84	100	1	0	1	0	1	0					0	91.425	0.776398	Not Validated
333	Single Protein	XP_001621030.2	carnitine O-palmitoyltransferase 1, liver isoform [Nematostella vectensis]	XP_001621030.2						0	2.69	100	1	0	1	0	1	0					0	83.8594	0.776398	Not Validated
334	Single Protein	XP_001625662.1	metabotropic glutamate receptor 6 [Nematostella vectensis]	XP_001625662.1						0	3.79	100	2	0	2	0	2	0					0	120.696	0.776398	Not Validated
335	Single Protein	XP_001632958.2	probable 28S rRNA (cytosine-C(5))-methyltransferase [Nematostella vectensis]	XP_001632958.2						0	5.89	100	2	0	2	0	2	0					0	73.7474	0.776398	Not Validated
336	Single Protein	XP_001619487.2	inverted formin-2 [Nematostella vectensis]	XP_001619487.2						0	6.3	100	1	0	1	0	1	0					0	41.442	0.776398	Not Validated
337	Single Protein	XP_001629228.2	angiopoietin-1 receptor isoform X6 [Nematostella vectensis]	XP_001629228.2						0	2.21	100	1	0	1	0	1	0					0	100.7	0.776398	Not Validated
338	Single Protein	XP_001632786.1	protein CIP2A homolog isoform X1 [Nematostella vectensis]	XP_001632786.1						0	2.63	100	1	0	1	0	1	0					0	102.464	0.776398	Not Validated
339	Single Protein	XP_001622297.2	tudor domain-containing protein 3 [Nematostella vectensis]	XP_001622297.2						0	2.35	100	1	0	1	0	1	0					0	108.588	0.776398	Not Validated
340	Single Protein	XP_001623290.2	galactose-1-phosphate uridylyltransferase isoform X1 [Nematostella vectensis]	XP_001623290.2						0	15.45	100	2	0	2	0	9	0					0	43.1613	0.776398	Not Validated
341	Single Protein	XP_001628224.2	xanthine dehydrogenase/oxidase [Nematostella vectensis]	XP_001628224.2						0	4.54	100	3	0	3	0	3	0					0	141.541	0.776398	Not Validated
342	Single Protein	XP_001632899.2	kinesin-II 95 kDa subunit [Nematostella vectensis]	XP_001632899.2						0	3.33	100	1	0	1	0	1	0					0	85.8895	0.776398	Not Validated
343	Single Protein	XP_001624340.2	cholesterol 24-hydroxylase [Nematostella vectensis]	XP_001624340.2						0	4.08	100	1	0	1	0	1	0					0	58.5968	0.776398	Not Validated
344	Single Protein	XP_001626088.1	uncharacterized protein LOC5505236 isoform X1 [Nematostella vectensis]	XP_001626088.1						0	2.06	100	1	0	1	0	1	0					0	144.154	0.776398	Not Validated
345	Single Protein	XP_001630896.1	uncharacterized protein LOC5510429 isoform X2 [Nematostella vectensis]	XP_001630896.1						0	8.55	100	3	0	3	0	3	0					0	91.1036	0.776398	Not Validated
346	Single Protein	sp_A7RU46.1_NAPA_NEMVE RecName: Full=Nck-associated protein 1 homolog		sp_A7RU46.1_NAPA_NEMVE RecName: Full=Nck-associated protein 1 homolog						0	1.52	100	1	0	1	0	1	0					0	128.307	0.776398	Not Validated
347	Single Protein	XP_001631101.2	gamma-tubulin complex component 6 [Nematostella vectensis]	XP_001631101.2						0	8.96	100	9	0	9	0	10	0					0	214.915	0.776398	Not Validated
348	Single Protein	XP_001629600.2	uncharacterized protein LOC5509057 isoform X1 [Nematostella vectensis]	XP_001629600.2						0	3.09	100	2	0	2	0	2	0					0	132.042	0.776398	Not Validated
349	Single Protein	XP_001621129.2	SEC23-interacting protein, partial [Nematostella vectensis]	XP_001621129.2						0	8.1	100	1	0	1	0	1	0					0	32.0148	0.776398	Not Validated
350	Single Protein	XP_001631933.1	beta-galactosidase [Nematostella vectensis]	XP_001631933.1						0	3.07	100	1	0	1	0	1	0					0	72.6654	0.776398	Not Validated
351	Single Protein	XP_001628677.2	uncharacterized protein LOC5508083 [Nematostella vectensis]	XP_001628677.2						0	11.3	100	1	0	1	0	1	0					0	39.0411	0.776398	Not Validated
352	Single Protein	XP_001630871.2	uncharacterized protein C9orf85 homolog [Nematostella vectensis]	XP_001630871.2						0	5.65	100	1	0	1	0	1	0					0	19.8976	0.776398	Not Validated
353	Related Proteins	XP_001622937.1	tetraspanin-6 [Nematostella vectensis]	XP_001622937.1,XP_001622938.2	XP_001622938.2					0	8	100	1	0	1	0	1	0					0	27.2708	0.776398	Not Validated
354	Single Protein	XP_001621336.2	SAM and SH3 domain-containing protein 1 [Nematostella vectensis]	XP_001621336.2						0	6.79	100	4	0	4	0	4	0					0	116.026	0.776398	Not Validated
355	Single Protein	sp_P0DN66.1_ACTP1_CINAN RecName: Full=Tereporin-Ca1; AltName: Full=Actinoporin-like protein		sp_P0DN66.1_ACTP1_CINAN RecName: Full=Tereporin-Ca1; AltName: Full=Actinoporin-like protein						0	14.74	100	1	0	1	0	1	0					0	21.1627	0.776398	Not Validated
356	Single Protein	XP_001624479.2	von Willebrand factor A domain-containing protein 5A isoform X1 [Nematostella vectensis]	XP_001624479.2						0	1.99	100	1	0	1	0	1	0					0	126.757	0.776398	Not Validated
357	Single Protein	XP_001623085.2	atrial natriuretic peptide receptor 1 [Nematostella vectensis]	XP_001623085.2						0	3.65	100	2	0	2	0	2	0					0	127.566	0.776398	Not Validated
358	Single Protein	XP_001622748.1	importin subunit alpha-1 [Nematostella vectensis]	XP_001622748.1						0	3.44	100	1	0	1	0	1	0					0	57.6453	0.776398	Not Validated
359	Single Protein	XP_001625771.2	myosin-1 [Nematostella vectensis]	XP_001625771.2						0	6.12	100	3	0	3	0	3	0					0	136.463	0.776398	Not Validated
360	Single Protein	XP_001625455.2	uncharacterized protein LOC5504566 isoform X2 [Nematostella vectensis]	XP_001625455.2						0	1.55	100	1	0	1	0	1	0					0	135.141	0.776398	Not Validated
361	Single Protein	XP_001626351.2	transmembrane protein 117 [Nematostella vectensis]	XP_001626351.2						0	4.94	100	1	0	1	0	1	0					0	67.7161	0.776398	Not Validated
362	Single Protein	XP_001629421.1	serine-rich adhesin for platelets [Nematostella vectensis]	XP_001629421.1						0	2.6	100	1	0	1	0	1	0					0	106.618	0.776398	Not Validated
363	Single Protein	XP_001633246.1	QRFP-like peptide receptor [Nematostella vectensis]	XP_001633246.1						0	6.35	100	1	0	1	0	1	0					0	43.5916	0.776398	Not Validated
364	Single Protein	XP_001626261.2	uncharacterized protein LOC5505435 isoform X1 [Nematostella vectensis]	XP_001626261.2						0	7.14	100	7	0	7	0	9	0					0	208.258	0.776398	Not Validated
365	Single Protein	XP_001627515.1	T-complex protein 1 subunit gamma isoform X1 [Nematostella vectensis]	XP_001627515.1						0	4.62	100	1	0	1	0	1	0					0	59.4067	0.776398	Not Validated
366	Single Protein	XP_001622584.2	endothelin-converting enzyme 1 [Nematostella vectensis]	XP_001622584.2						0	4.34	100	1	0	1	0	1	0					0	78.1952	0.776398	Not Validated
367	Single Protein	sp_A7RR34.1_FLTOP_NEMVE RecName: Full=Protein Flattop homolog; AltName: Full=Cilia- and flagella-associated protein 126		sp_A7RR34.1_FLTOP_NEMVE RecName: Full=Protein Flattop homolog; AltName: Full=Cilia- and flagella-associated protein 126						0	17.16	100	1	0	1	0	1	0					0	18.5155	0.776398	Not Validated
368	Single Protein	XP_001627559.2	LOW QUALITY PROTEIN: NLR family CARD domain-containing protein 4 [Nematostella vectensis]	XP_001627559.2						0	7.57	100	4	0	4	0	4	0					0	117.28	0.776398	Not Validated
369	Single Protein	XP_001628175.2	uncharacterized protein LOC5507564 isoform X2 [Nematostella vectensis]	XP_001628175.2						0	3.24	100	2	0	2	0	2	0					0	155.576	0.776398	Not Validated
370	Single Protein	sp_A7RKF6.1_RTCB_NEMVE RecName: Full=RNA-splicing ligase RtcB homolog; AltName: Full=3'-phosphate/5'-hydroxy nucleic acid ligase		sp_A7RKF6.1_RTCB_NEMVE RecName: Full=RNA-splicing ligase RtcB homolog; AltName: Full=3'-phosphate/5'-hydroxy nucleic acid ligase						0	3.76	100	1	0	1	0	1	0					0	55.267	0.776398	Not Validated
371	Single Protein	XP_001631913.1	RNA polymerase II degradation factor 1 [Nematostella vectensis]	XP_001631913.1						0	18.8	100	6	0	6	0	7	0					0	56.6078	0.776398	Not Validated
372	Single Protein	XP_001627281.2	uncharacterized protein LOC5506587, partial [Nematostella vectensis]	XP_001627281.2						0	32.21	100	96	0	96	0	124	0					0	404.512	0.776398	Not Validated
373	Single Protein	XP_001626089.1	transmembrane protein 183B isoform X1 [Nematostella vectensis]	XP_001626089.1						0	4.16	100	1	0	1	0	1	0					0	42.0287	0.776398	Not Validated
374	Single Protein	XP_001623289.1	ubiquitin-conjugating enzyme E2 R2 [Nematostella vectensis]	XP_001623289.1						0	8.02	100	2	0	2	0	4	0					0	26.9347	0.776398	Not Validated
375	Single Protein	XP_001622043.2	protein transport protein Sec24A isoform X4 [Nematostella vectensis]	XP_001622043.2						0	1.7	100	1	0	1	0	1	0					0	133.282	0.776398	Not Validated
376	Single Protein	XP_001625411.2	thyrotropin receptor [Nematostella vectensis]	XP_001625411.2						0	7.23	100	2	0	2	0	2	0					0	67.6387	0.776398	Not Validated
377	Single Protein	sp_A7S6A5.1_SDA1_NEMVE RecName: Full=Protein SDA1 homolog; AltName: Full=SDA1 domain-containing protein 1 homolog		sp_A7S6A5.1_SDA1_NEMVE RecName: Full=Protein SDA1 homolog; AltName: Full=SDA1 domain-containing protein 1 homolog						0	3.49	100	1	0	1	0	1	0					0	78.946	0.776398	Not Validated
378	Single Protein	XP_001628764.2	protein draper isoform X2 [Nematostella vectensis]	XP_001628764.2						0	2.35	100	1	0	1	0	1	0					0	76.0412	0.776398	Not Validated
379	Single Protein	XP_001629936.1	uncharacterized protein LOC5509437 [Nematostella vectensis]	XP_001629936.1						0	18.7	100	24	0	24	0	27	0					0	205.5	0.776398	Not Validated
380	Single Protein	XP_001630440.2	b(0,+)-type amino acid transporter 1 [Nematostella vectensis]	XP_001630440.2						0	2.78	100	1	0	1	0	1	0					0	55.5323	0.776398	Not Validated
381	Single Protein	QIC49964.1	DNA replication licensing factor MCM4 [Actinia equina]	QIC49964.1						0	5.13	100	2	0	2	0	2	0					0	98.4881	0.776398	Not Validated
382	Single Protein	XP_001632800.2	uncharacterized protein LOC5512467 [Nematostella vectensis]	XP_001632800.2						0	6.42	100	3	0	3	0	5	0					0	58.2397	0.776398	Not Validated
383	Single Protein	XP_001623132.2	fibropellin-1 [Nematostella vectensis]	XP_001623132.2						0	2.42	100	1	0	1	0	1	0					0	39.6751	0.776398	Not Validated
384	Single Protein	XP_001632639.2	WD repeat-containing and planar cell polarity effector protein fritz homolog isoform X2 [Nematostella vectensis]	XP_001632639.2						0	3.87	100	1	0	1	0	1	0					0	77.7582	0.776398	Not Validated
385	Single Protein	XP_001622852.2	dual specificity protein kinase Ttk isoform X1 [Nematostella vectensis]	XP_001622852.2						0	7.67	100	3	0	3	0	3	0					0	89.0087	0.776398	Not Validated
386	Single Protein	XP_001626701.2	peptidyl-glycine alpha-amidating monooxygenase A isoform X3 [Nematostella vectensis]	XP_001626701.2						0	2.7	100	1	0	1	0	1	0					0	78.3165	0.776398	Not Validated
387	Single Protein	XP_001629035.2	patched domain-containing protein 3 isoform X1 [Nematostella vectensis]	XP_001629035.2						0	2.11	100	1	0	1	0	1	0					0	100.374	0.776398	Not Validated
388	Single Protein	XP_001629132.2	serine/threonine-protein kinase Nek11 [Nematostella vectensis]	XP_001629132.2						0	10.2	100	3	0	3	0	3	0					0	67.9466	0.776398	Not Validated
389	Single Protein	XP_001628981.2	hemagglutinin/amebocyte aggregation factor [Nematostella vectensis]	XP_001628981.2						0	10.63	100	1	0	1	0	1	0					0	24.7997	0.776398	Not Validated
390	Single Protein	XP_001626998.2	TBC1 domain family member 30 [Nematostella vectensis]	XP_001626998.2						0	5.92	100	2	0	2	0	2	0					0	100.435	0.776398	Not Validated
391	Single Protein	XP_001623699.2	delta(14)-sterol reductase TM7SF2 isoform X1 [Nematostella vectensis]	XP_001623699.2						0	3.89	100	1	0	1	0	1	0					0	70.7855	0.776398	Not Validated
392	Single Protein	XP_001628572.1	uncharacterized protein LOC5507971 [Nematostella vectensis]	XP_001628572.1						0	1.71	100	1	0	1	0	1	0					0	118.568	0.776398	Not Validated
393	Single Protein	XP_001629693.2	U3 small nucleolar ribonucleoprotein protein MPP10 [Nematostella vectensis]	XP_001629693.2						0	2.36	100	1	0	1	0	1	0					0	81.9578	0.776398	Not Validated
394	Related Proteins	XP_001621853.2	laccase-3 [Nematostella vectensis]	XP_001621853.2,XP_001622221.2	XP_001622221.2					0	4.43	100	2	0	2	0	2	0					0	99.8115	0.776398	Not Validated
395	Single Protein	XP_001632749.2	uncharacterized protein LOC5512411 [Nematostella vectensis]	XP_001632749.2						0	4.91	100	3	0	3	0	3	0					0	144.331	0.776398	Not Validated
396	Single Protein	XP_001631108.1	intraflagellar transport protein 122 homolog isoform X2 [Nematostella vectensis]	XP_001631108.1						0	5.45	100	3	0	3	0	3	0					0	136.104	0.776398	Not Validated
397	Single Protein	XP_001626296.2	TBC1 domain family member 2B isoform X3 [Nematostella vectensis]	XP_001626296.2						0	13.66	100	7	0	7	0	8	0					0	109.691	0.776398	Not Validated
398	Single Protein	XP_001626503.1	Golgi pH regulator [Nematostella vectensis]	XP_001626503.1						0	10.89	100	3	0	3	0	3	0					0	53.1577	0.776398	Not Validated
399	Single Protein	XP_001626375.2	speract receptor isoform X2 [Nematostella vectensis]	XP_001626375.2						0	5.99	100	5	0	5	0	5	0					0	168.748	0.776398	Not Validated
400	Single Protein	XP_001620307.2	RNA exonuclease 4, partial [Nematostella vectensis]	XP_001620307.2						0	15.3	100	1	0	1	0	1	0					0	20.4426	0.776398	Not Validated
401	Single Protein	XP_001625733.1	glutamate-rich protein 6 [Nematostella vectensis]	XP_001625733.1						0	2.78	100	1	0	1	0	1	0					0	89.4201	0.776398	Not Validated
402	Single Protein	QIC49954.1	putative breast cancer type 2 susceptibility protein, partial [Actinia equina]	QIC49954.1						0	5.65	100	1	0	1	0	1	0					0	54.4688	0.776398	Not Validated
403	Single Protein	XP_001620837.2	ephrin type-A receptor 8 [Nematostella vectensis]	XP_001620837.2						0	7.8	100	3	0	3	0	3	0					0	67.1493	0.776398	Not Validated
404	Single Protein	XP_001625180.1	phosphorylated adapter RNA export protein [Nematostella vectensis]	XP_001625180.1						0	6.45	100	1	0	1	0	1	0					0	35.358	0.776398	Not Validated
405	Single Protein	XP_001619154.2	4-hydroxybenzoate octaprenyltransferase, partial [Nematostella vectensis]	XP_001619154.2						0	3.39	100	1	0	1	0	1	0					0	33.0785	0.776398	Not Validated
406	Single Protein	XP_001632927.2	PC3-like endoprotease variant B [Nematostella vectensis]	XP_001632927.2						0	3.68	100	1	0	1	0	1	0					0	75.6014	0.776398	Not Validated
407	Single Protein	XP_001627703.2	dynein heavy chain 5, axonemal [Nematostella vectensis]	XP_001627703.2						0	26.96	100	83	0	83	0	96	0					0	534.437	0.776398	Not Validated
408	Single Protein	XP_001624068.2	uncharacterized protein LOC5502949 [Nematostella vectensis]	XP_001624068.2						0	2.96	100	1	0	1	0	1	0					0	70.7628	0.776398	Not Validated
409	Single Protein	XP_001631543.2	uncharacterized protein LOC5511133 isoform X3 [Nematostella vectensis]	XP_001631543.2						0	13.34	100	17	0	17	0	20	0					0	260.378	0.776398	Not Validated
410	Single Protein	XP_001629253.2	TRIO and F-actin-binding protein isoform X2 [Nematostella vectensis]	XP_001629253.2						0	3.53	100	3	0	3	0	3	0					0	185.736	0.776398	Not Validated
411	Single Protein	XP_001624779.2	AP-3 complex subunit beta-2 [Nematostella vectensis]	XP_001624779.2						0	6.72	100	3	0	3	0	3	0					0	116.366	0.776398	Not Validated
412	Single Protein	XP_001625205.2	uncharacterized protein LOC5504272 [Nematostella vectensis]	XP_001625205.2						0	2.69	100	1	0	1	0	1	0					0	79.3353	0.776398	Not Validated
413	Single Protein	XP_001629509.2	beta-1,3-galactosyl-O-glycosyl-glycoprotein beta-1,6-N-acetylglucosaminyltransferase 3 [Nematostella vectensis]	XP_001629509.2						0	4.42	100	1	0	1	0	1	0					0	50.237	0.776398	Not Validated
414	Single Protein	XP_001626035.1	60S ribosomal protein L35 [Nematostella vectensis]	XP_001626035.1						0	14.63	100	1	0	1	0	1	0					0	14.2634	0.776398	Not Validated
415	Single Protein	XP_001633361.2	centromere protein J isoform X1 [Nematostella vectensis]	XP_001633361.2						0	2.8	100	2	0	2	0	2	0					0	153.977	0.776398	Not Validated
416	Single Protein	XP_001629583.1	uncharacterized protein LOC5509013 [Nematostella vectensis]	XP_001629583.1						0	6.27	100	8	0	8	0	9	0					0	222.165	0.776398	Not Validated
417	Single Protein	XP_001625031.1	extended synaptotagmin-2 isoform X1 [Nematostella vectensis]	XP_001625031.1						0	2.49	100	1	0	1	0	1	0					0	85.4851	0.776398	Not Validated
418	Single Protein	XP_001624333.2	cholinesterase [Nematostella vectensis]	XP_001624333.2						0	4.99	100	2	0	2	0	2	0					0	80.9002	0.776398	Not Validated
419	Single Protein	XP_001633089.1	monocarboxylate transporter 14 isoform X2 [Nematostella vectensis]	XP_001633089.1						0	2	100	1	0	1	0	1	0					0	49.4612	0.776398	Not Validated
420	Related Proteins	XP_001620880.2	6-phosphogluconate dehydrogenase, decarboxylating, partial [Nematostella vectensis]	XP_001620880.2,XP_001627413.1	XP_001627413.1					0	6.18	100	1	0	1	0	1	0					0	37.3558	0.776398	Not Validated
421	Single Protein	XP_001627713.1	kinesin-like protein KIF28P [Nematostella vectensis]	XP_001627713.1						0	1.73	100	1	0	1	0	1	0					0	110.158	0.776398	Not Validated
422	Single Protein	XP_001622917.2	uncharacterized protein LOC5501647 [Nematostella vectensis]	XP_001622917.2						0	3.73	100	2	0	2	0	2	0					0	151.068	0.776398	Not Validated
423	Single Protein	XP_001632486.1	putative ammonium transporter 3 [Nematostella vectensis]	XP_001632486.1						0	3.71	100	1	0	1	0	1	0					0	55.0565	0.776398	Not Validated
424	Single Protein	XP_001626418.2	degenerin deg-1 [Nematostella vectensis]	XP_001626418.2						0	2.96	100	1	0	1	0	1	0					0	68.8048	0.776398	Not Validated
425	Single Protein	XP_001630122.2	indoleamine 2,3-dioxygenase 2 isoform X1 [Nematostella vectensis]	XP_001630122.2						0	5.3	100	1	0	1	0	1	0					0	58.3078	0.776398	Not Validated
426	Related Proteins	ANF02872.1	NADH dehydrogenase subunit 4 (mitochondrion) [Anthopleura anjunae]	ANF02872.1,QIN90435.1,QKG04120.1,YP_009255846.1,YP_009758618.1,YP_009867111.1	QIN90435.1,QKG04120.1,YP_009255846.1,YP_009758618.1,YP_009867111.1					0	8.61	100	2	0	2	0	2	0					0	54.8578	0.776398	Not Validated
427	Single Protein	XP_001626881.2	uncharacterized protein LOC5506148 [Nematostella vectensis]	XP_001626881.2						0	2.6	100	1	0	1	0	1	0					0	106.176	0.776398	Not Validated
428	Single Protein	XP_001626281.1	uncharacterized protein LOC5505465 [Nematostella vectensis]	XP_001626281.1						0	8.09	100	1	0	1	0	1	0					0	29.5705	0.776398	Not Validated
429	Single Protein	XP_001633083.1	nucleolin [Nematostella vectensis]	XP_001633083.1						0	5.39	100	1	0	1	0	1	0					0	26.1	0.776398	Not Validated
430	Single Protein	XP_001632752.2	uncharacterized protein LOC5512415 [Nematostella vectensis]	XP_001632752.2						0	4.08	100	6	0	6	0	7	0					0	313.958	0.776398	Not Validated
431	Single Protein	XP_001630102.2	leucine-rich repeat protein SHOC-2 [Nematostella vectensis]	XP_001630102.2						0	2.29	100	1	0	1	0	1	0					0	78.1229	0.776398	Not Validated
432	Single Protein	XP_001628082.2	uncharacterized protein LOC5507434 isoform X1 [Nematostella vectensis]	XP_001628082.2						0	1.8	100	1	0	1	0	1	0					0	118.784	0.776398	Not Validated
433	Single Protein	XP_001621595.2	solute carrier family 15 member 2 isoform X1 [Nematostella vectensis]	XP_001621595.2						0	2.96	100	1	0	1	0	1	0					0	82.1204	0.776398	Not Validated
434	Single Protein	XP_001626337.2	arginine kinase isoform X1 [Nematostella vectensis]	XP_001626337.2						0	1.88	100	1	0	1	0	1	0					0	125.6	0.776398	Not Validated
435	Single Protein	XP_001624757.1	uncharacterized protein LOC5503795 [Nematostella vectensis]	XP_001624757.1						0	4.24	100	2	0	2	0	2	0					0	96.8769	0.776398	Not Validated
436	Single Protein	XP_001619998.2	4-coumarate--CoA ligase-like 1 [Nematostella vectensis]	XP_001619998.2						0	8.12	100	1	0	1	0	1	0					0	25.7703	0.776398	Not Validated
437	Single Protein	XP_001632939.1	Bardet-Biedl syndrome 1 protein homolog [Nematostella vectensis]	XP_001632939.1						0	2.91	100	1	0	1	0	1	0					0	64.5319	0.776398	Not Validated
438	Single Protein	XP_001626438.2	alpha-catulin, partial [Nematostella vectensis]	XP_001626438.2						0	7.23	100	2	0	2	0	2	0					0	39.0221	0.776398	Not Validated
439	Single Protein	XP_001622774.2	centrin-2 [Nematostella vectensis]	XP_001622774.2						0	5.76	100	1	0	1	0	1	0					0	37.4836	0.776398	Not Validated
440	Single Protein	XP_001623885.2	UDP-glucose:glycoprotein glucosyltransferase 1 [Nematostella vectensis]	XP_001623885.2						0	3.55	100	3	0	2	0	3	0					0	175.09	0.776398	Not Validated
441	Single Protein	XP_001623634.2	germinal-center associated nuclear protein isoform X2 [Nematostella vectensis]	XP_001623634.2						0	10.28	100	9	0	9	0	9	0					0	195.16	0.776398	Not Validated
442	Single Protein	XP_001632422.2	dynamin-like 120 kDa protein, mitochondrial isoform X6 [Nematostella vectensis]	XP_001632422.2						0	7.85	100	4	0	4	0	4	0					0	113.174	0.776398	Not Validated
443	Single Protein	XP_001627508.2	uncharacterized protein LOC5506836 [Nematostella vectensis]	XP_001627508.2						0	3.54	100	2	0	2	0	2	0					0	119.599	0.776398	Not Validated
444	Single Protein	XP_001625765.2	rho guanine nucleotide exchange factor 12 isoform X17 [Nematostella vectensis]	XP_001625765.2						0	6.7	100	6	0	6	0	6	0					0	194.612	0.776398	Not Validated
445	Single Protein	XP_001623471.2	uncharacterized protein LOC5502266 [Nematostella vectensis]	XP_001623471.2						0	2.42	100	1	0	1	0	1	0					0	97.1027	0.776398	Not Validated
446	Single Protein	XP_001626489.2	tubulin polyglutamylase ttll6 isoform X2 [Nematostella vectensis]	XP_001626489.2						0	9.61	100	5	0	5	0	6	0					0	99.0447	0.776398	Not Validated
447	Single Protein	XP_001624715.2	solute carrier family 2, facilitated glucose transporter member 8 [Nematostella vectensis]	XP_001624715.2						0	5.08	100	1	0	1	0	1	0					0	54.1167	0.776398	Not Validated
448	Single Protein	XP_001633261.2	actin-histidine N-methyltransferase isoform X1 [Nematostella vectensis]	XP_001633261.2						0	14.36	100	3	0	3	0	3	0					0	64.7008	0.776398	Not Validated
449	Single Protein	XP_001631254.2	vacuolar fusion protein MON1 homolog A [Nematostella vectensis]	XP_001631254.2						0	3.38	100	1	0	1	0	1	0					0	63.0291	0.776398	Not Validated
450	Single Protein	XP_001627353.2	metabotropic glutamate receptor 3 isoform X1 [Nematostella vectensis]	XP_001627353.2						0	3.03	100	1	0	1	0	1	0					0	102.305	0.776398	Not Validated
451	Single Protein	sp_A7RRJ0.1_FEN1_NEMVE RecName: Full=Flap endonuclease 1; Short=FEN-1; AltName: Full=Flap structure-specific endonuclease 1		sp_A7RRJ0.1_FEN1_NEMVE RecName: Full=Flap endonuclease 1; Short=FEN-1; AltName: Full=Flap structure-specific endonuclease 1						0	5.04	100	1	0	1	0	1	0					0	42.441	0.776398	Not Validated
452	Single Protein	XP_001624984.2	translation initiation factor eIF-2B subunit delta isoform X2 [Nematostella vectensis]	XP_001624984.2						0	5.73	100	1	0	1	0	1	0					0	55.4976	0.776398	Not Validated
453	Single Protein	XP_001628683.2	uncharacterized protein LOC5508080 [Nematostella vectensis]	XP_001628683.2						5.08	5.08	100	1	1	1	1	3	2					8218.92	20.0115	100	Doubtful
454	Single Protein	XP_001631584.1	uncharacterized protein LOC5511177 isoform X2 [Nematostella vectensis]	XP_001631584.1						0	5.38	100	2	0	2	0	3	0					0	95.6557	0.776398	Not Validated
455	Single Protein	XP_001625358.2	probable 4-coumarate--CoA ligase 2 [Nematostella vectensis]	XP_001625358.2						0	3.86	100	2	0	2	0	2	0					0	119.686	0.776398	Not Validated
456	Related Proteins	XP_001617661.1	late histone H2B.L4 [Nematostella vectensis]	XP_001617661.1,XP_001617808.1,XP_001618712.2,XP_001618887.1,XP_001619031.1,XP_001619042.1,XP_001619076.1,XP_001619732.1,XP_001620466.1,XP_001622883.1	XP_001617808.1,XP_001618712.2,XP_001618887.1,XP_001619031.1,XP_001619042.1,XP_001619076.1,XP_001619732.1,XP_001620466.1,XP_001622883.1					0	20.49	100	1	0	1	0	1	0					0	13.4844	0.776398	Not Validated
457	Single Protein	QJU69482.1	cacna2d1 [Nematostella vectensis]	QJU69482.1						0	1.55	100	2	0	2	0	2	0					0	131.272	0.776398	Not Validated
458	Single Protein	XP_001624620.1	transcriptional repressor p66-beta [Nematostella vectensis]	XP_001624620.1						0	3.15	100	1	0	1	0	1	0					0	79.4889	0.776398	Not Validated
459	Single Protein	XP_001633225.1	chondroitin sulfate ABC exolyase [Nematostella vectensis]	XP_001633225.1						0	3.42	100	2	0	2	0	2	0					0	141.069	0.776398	Not Validated
460	Single Protein	XP_001629647.1	lysosomal alpha-mannosidase [Nematostella vectensis]	XP_001629647.1						0	2.06	100	1	0	1	0	1	0					0	114.891	0.776398	Not Validated
461	Single Protein	XP_001626487.2	G2/mitotic-specific cyclin-B [Nematostella vectensis]	XP_001626487.2						0	6.08	100	1	0	1	0	1	0					0	42.5808	0.776398	Not Validated
462	Single Protein	XP_001631617.2	uncharacterized threonine-rich GPI-anchored glycoprotein PJ4664.02 isoform X1 [Nematostella vectensis]	XP_001631617.2						0	2.59	100	2	0	2	0	2	0					0	198.673	0.776398	Not Validated
463	Related Proteins	XP_001621545.2	protein Wnt-8b [Nematostella vectensis]	XP_001621545.2,XP_001630026.2,XP_001630028.2,XP_001630029.2,XP_001630030.2,XP_001630031.2,XP_001630032.2	XP_001630026.2,XP_001630028.2,XP_001630029.2,XP_001630030.2,XP_001630031.2,XP_001630032.2					0	5.59	100	1	0	1	0	1	0					0	32.3218	0.776398	Not Validated
464	Single Protein	XP_001631135.2	uncharacterized protein LOC5510683 [Nematostella vectensis]	XP_001631135.2						0	1.62	100	1	0	1	0	1	0					0	117.99	0.776398	Not Validated
465	Single Protein	XP_001632343.2	uncharacterized protein LOC5511973 [Nematostella vectensis]	XP_001632343.2						0	15.83	100	2	0	2	0	2	0					0	32.4761	0.776398	Not Validated
466	Single Protein	XP_001623892.2	SET and MYND domain-containing protein 4 [Nematostella vectensis]	XP_001623892.2						0	2.7	100	1	0	1	0	1	0					0	75.228	0.776398	Not Validated
467	Single Protein	XP_001632099.2	zinc finger protein 37 isoform X1 [Nematostella vectensis]	XP_001632099.2						0	5.02	100	2	0	2	0	2	0					0	97.5947	0.776398	Not Validated
468	Related Proteins	XP_001621855.2	L-ascorbate oxidase [Nematostella vectensis]	XP_001621855.2,XP_001622221.2	XP_001622221.2					0	5.32	100	1	0	1	0	1	0					0	34.5224	0.776398	Not Validated
469	Single Protein	XP_001633110.2	centrosomal protein of 57 kDa isoform X1 [Nematostella vectensis]	XP_001633110.2						0	3.07	100	2	0	2	0	7	0					0	54.8698	0.776398	Not Validated
470	Single Protein	XP_001630318.2	transient receptor potential cation channel subfamily A member 1 isoform X2 [Nematostella vectensis]	XP_001630318.2						0	3.29	100	2	0	2	0	2	0					0	126.077	0.776398	Not Validated
471	Single Protein	XP_001628506.2	pecanex-like protein 1 [Nematostella vectensis]	XP_001628506.2						0	7.29	100	7	0	7	0	8	0					0	214.263	0.776398	Not Validated
472	Single Protein	XP_001622824.2	probable multidrug resistance-associated protein lethal(2)03659, partial [Nematostella vectensis]	XP_001622824.2						0	6.25	100	1	0	1	0	1	0					0	28.4224	0.776398	Not Validated
473	Single Protein	XP_001632545.2	TBC1 domain family member 1 isoform X2 [Nematostella vectensis]	XP_001632545.2						0	1.79	100	1	0	1	0	1	0					0	139.548	0.776398	Not Validated
474	Single Protein	XP_001628897.2	amino acid transporter AVT3B isoform X1 [Nematostella vectensis]	XP_001628897.2						0	7.2	100	2	0	2	0	2	0					0	59.5458	0.776398	Not Validated
475	Single Protein	QIC49992.1	structural maintenance of chromosomes protein 5 [Actinia equina]	QIC49992.1						0	7.88	100	5	0	5	0	5	0					0	125.062	0.776398	Not Validated
476	Related and Unrelated Proteins	ABD04191.1	beta-tubulin, partial [Anthopleura elegantissima]	ABD04191.1,XP_001619700.2,XP_001628021.1,XP_001628036.2,XP_001628797.2,XP_001632008.1	XP_001619700.2,XP_001628021.1,XP_001628036.2,XP_001628797.2,XP_001632008.1					6.9	6.9	100	1	1	0	0	1	0					0	29.8172	0.776398	Not Validated
477	Single Protein	XP_001629636.2	zinc finger protein GLI4 [Nematostella vectensis]	XP_001629636.2						0	5.77	100	3	0	3	0	3	0					0	122.55	0.776398	Not Validated
478	Single Protein	XP_001627379.1	disks large-associated protein 5 isoform X1 [Nematostella vectensis]	XP_001627379.1						0	1.57	100	1	0	1	0	1	0					0	104.472	0.776398	Not Validated
479	Single Protein	XP_001632119.2	serine/arginine-rich splicing factor 2 [Nematostella vectensis]	XP_001632119.2						0	7.85	100	1	0	1	0	1	0					0	28.4181	0.776398	Not Validated
480	Single Protein	XP_001630982.2	uncharacterized protein LOC5510519 isoform X1 [Nematostella vectensis]	XP_001630982.2						0	1.64	100	1	0	1	0	1	0					0	127.145	0.776398	Not Validated
481	Single Protein	XP_001626321.2	putative ammonium transporter 3 [Nematostella vectensis]	XP_001626321.2						0	3.4	100	1	0	1	0	1	0					0	56.9028	0.776398	Not Validated
482	Single Protein	XP_001627611.2	solute carrier family 66 member 2 [Nematostella vectensis]	XP_001627611.2						0	7.54	100	1	0	1	0	1	0					0	29.1061	0.776398	Not Validated
483	Single Protein	XP_001617748.2	serine hydrolase RBBP9, partial [Nematostella vectensis]	XP_001617748.2						0	15.45	100	1	0	1	0	1	0					0	12.8514	0.776398	Not Validated
484	Single Protein	XP_001623293.2	threonine--tRNA ligase 1, cytoplasmic [Nematostella vectensis]	XP_001623293.2						0	3.19	100	2	0	2	0	2	0					0	82.8307	0.776398	Not Validated
485	Single Protein	XP_001619026.1	translation initiation factor IF-2, partial [Nematostella vectensis]	XP_001619026.1						0	2.58	100	1	0	1	0	1	0					0	31.8034	0.776398	Not Validated
486	Single Protein	XP_001630929.2	uncharacterized protein LOC5510479 [Nematostella vectensis]	XP_001630929.2						0	6.48	100	3	0	3	0	3	0					0	112.936	0.776398	Not Validated
487	Related Proteins	AAL87230.1	ATP synthase subunit 6, partial (mitochondrion) [Anthopleura elegantissima]	AAL87230.1,ANF02879.1,QIN90442.1,QKG04127.1,YP_009255853.1,YP_009758625.1,YP_009867118.1	ANF02879.1,QIN90442.1,QKG04127.1,YP_009255853.1,YP_009758625.1,YP_009867118.1					0	29.95	100	4	0	4	0	10	0					0	20.3253	0.776398	Not Validated
488	Single Protein	QIC49984.1	DNA repair protein RAD50 [Actinia equina]	QIC49984.1						0	3.71	100	2	0	2	0	2	0					0	152.841	0.776398	Not Validated
489	Single Protein	XP_001622906.2	DENN domain-containing protein 5B [Nematostella vectensis]	XP_001622906.2						0	22.28	100	16	0	16	0	19	0					0	153.038	0.776398	Not Validated
490	Single Protein	XP_001628546.1	uncharacterized protein LOC5507934 [Nematostella vectensis]	XP_001628546.1						0	2.48	100	1	0	1	0	1	0					0	113.387	0.776398	Not Validated
491	Single Protein	XP_001630010.1	angiotensin-converting enzyme [Nematostella vectensis]	XP_001630010.1						0	5.37	100	2	0	2	0	2	0					0	71.8872	0.776398	Not Validated
492	Single Protein	XP_001629084.1	116 kDa U5 small nuclear ribonucleoprotein component isoform X1 [Nematostella vectensis]	XP_001629084.1						0	2.26	100	1	0	1	0	1	0					0	109.938	0.776398	Not Validated
493	Single Protein	XP_001626248.2	fibrocystin-L [Nematostella vectensis]	XP_001626248.2						0	32.45	100	116	0	116	0	143	0					0	553.666	0.776398	Not Validated
494	Single Protein	XP_001631031.2	polycystic kidney disease and receptor for egg jelly-related protein [Nematostella vectensis]	XP_001631031.2						0	16.62	100	31	0	31	0	34	0					0	368.38	0.776398	Not Validated
495	Single Protein	XP_001622303.2	glutamate receptor ionotropic, kainate 2 [Nematostella vectensis]	XP_001622303.2						0	2.24	100	1	0	1	0	1	0					0	110.167	0.776398	Not Validated
496	Single Protein	XP_001627961.2	protein APCDD1 [Nematostella vectensis]	XP_001627961.2						0	15.98	100	4	0	4	0	14	0					0	59.7042	0.776398	Not Validated
497	Single Protein	XP_001625476.2	uncharacterized protein LOC5504590 [Nematostella vectensis]	XP_001625476.2						0	18.95	100	36	0	36	0	39	0					0	401.816	0.776398	Not Validated
498	Single Protein	XP_001618508.2	Fanconi anemia group J protein [Nematostella vectensis]	XP_001618508.2						0	9.52	100	1	0	1	0	1	0					0	28.7792	0.776398	Not Validated
499	Single Protein	XP_001622365.2	puromycin-sensitive aminopeptidase-like protein [Nematostella vectensis]	XP_001622365.2						0	4.92	100	2	0	2	0	2	0					0	69.7122	0.776398	Not Validated
500	Single Protein	XP_001618371.2	pancreatic secretory granule membrane major glycoprotein GP2 [Nematostella vectensis]	XP_001618371.2						0	6.29	100	1	0	1	0	1	0					0	17.5259	0.776398	Not Validated
501	Single Protein	XP_001626447.2	sulfite oxidase isoform X1 [Nematostella vectensis]	XP_001626447.2						0	3.8	100	1	0	1	0	1	0					0	61.6274	0.776398	Not Validated
502	Single Protein	XP_001623784.2	NAD-dependent protein deacetylase sirtuin-1 [Nematostella vectensis]	XP_001623784.2						0	2.83	100	1	0	1	0	1	0					0	84.9089	0.776398	Not Validated
503	Single Protein	XP_001627276.2	GREB1-like protein [Nematostella vectensis]	XP_001627276.2						0	1.19	100	1	0	1	0	1	0					0	213.662	0.776398	Not Validated
504	Single Protein	XP_001622698.2	tudor domain-containing protein 7 [Nematostella vectensis]	XP_001622698.2						0	8.96	100	5	0	5	0	5	0					0	134.635	0.776398	Not Validated
505	Single Protein	XP_001628544.1	ZP domain-containing protein [Nematostella vectensis]	XP_001628544.1						0	4.42	100	1	0	1	0	1	0					0	42.4825	0.776398	Not Validated
506	Single Protein	XP_001631528.1	ras-like GTP-binding protein RHO [Nematostella vectensis]	XP_001631528.1						0	9.9	100	1	0	1	0	1	0					0	21.6922	0.776398	Not Validated
507	Single Protein	XP_001625690.2	uncharacterized protein LOC5504797 [Nematostella vectensis]	XP_001625690.2						0	11.36	100	18	0	18	0	22	0					0	324.851	0.776398	Not Validated
508	Single Protein	XP_001626226.2	probable E3 ubiquitin-protein ligase HECTD2 isoform X4 [Nematostella vectensis]	XP_001626226.2						0	3.33	100	2	0	2	0	2	0					0	98.5681	0.776398	Not Validated
509	Single Protein	XP_001621755.2	3-hydroxybutyryl-CoA dehydrogenase [Nematostella vectensis]	XP_001621755.2						0	4.41	100	1	0	1	0	1	0					0	46.3129	0.776398	Not Validated
510	Single Protein	XP_001624206.2	laminin-like protein epi-1 [Nematostella vectensis]	XP_001624206.2						0	29.75	100	54	0	54	0	64	0					0	328.999	0.776398	Not Validated
511	Single Protein	XP_001631867.2	uncharacterized protein LOC5511462 isoform X1 [Nematostella vectensis]	XP_001631867.2						0	6.35	100	7	0	7	0	7	0					0	172.34	0.776398	Not Validated
512	Single Protein	XP_001628533.2	coadhesin isoform X1 [Nematostella vectensis]	XP_001628533.2						0	3.55	100	1	0	1	0	1	0					0	67.0023	0.776398	Not Validated
513	Single Protein	XP_001632442.1	calsyntenin-2 [Nematostella vectensis]	XP_001632442.1						0	2.19	100	1	0	1	0	1	0					0	112.591	0.776398	Not Validated
514	Single Protein	XP_001623060.1	4-coumarate--CoA ligase 1 isoform X1 [Nematostella vectensis]	XP_001623060.1						0	5.12	100	1	0	1	0	1	0					0	61.8328	0.776398	Not Validated
515	Single Protein	XP_001627512.2	protocadherin Fat 4 [Nematostella vectensis]	XP_001627512.2						0	21.34	100	67	0	67	0	80	0					0	542.861	0.776398	Not Validated
516	Single Protein	XP_001631461.2	trichohyalin [Nematostella vectensis]	XP_001631461.2						0	1.8	100	1	0	1	0	1	0					0	153.39	0.776398	Not Validated
517	Single Protein	XP_001622390.2	ras-associating and dilute domain-containing protein [Nematostella vectensis]	XP_001622390.2						0	1.81	100	2	0	2	0	2	0					0	158.553	0.776398	Not Validated
518	Single Protein	XP_001623272.2	prostaglandin E2 receptor EP4 subtype [Nematostella vectensis]	XP_001623272.2						0	7.01	100	1	0	1	0	1	0					0	41.154	0.776398	Not Validated
519	Single Protein	XP_001629935.2	LIM domain only protein 3 [Nematostella vectensis]	XP_001629935.2						0	4.81	100	1	0	1	0	1	0					0	21.2758	0.776398	Not Validated
520	Single Protein	XP_001630908.2	tumor necrosis factor alpha-induced protein 3 [Nematostella vectensis]	XP_001630908.2						0	1.76	100	1	0	1	0	1	0					0	144.018	0.776398	Not Validated
521	Single Protein	XP_001621713.1	uncharacterized serine-rich protein C215.13 [Nematostella vectensis]	XP_001621713.1						0	8.62	100	3	0	3	0	3	0					0	72.1106	0.776398	Not Validated
522	Single Protein	XP_001621873.2	formin-like protein 3 [Nematostella vectensis]	XP_001621873.2						0	1.8	100	1	0	1	0	1	0					0	148.148	0.776398	Not Validated
523	Single Protein	XP_001625760.2	organic cation transporter protein [Nematostella vectensis]	XP_001625760.2						0	6.85	100	2	0	2	0	2	0					0	60.2405	0.776398	Not Validated
524	Related Proteins	CDG50858.1	NADH dehydrogenase subunit 5 (mitochondrion) [Urticina eques]	CDG50858.1,QIN90431.1,YP_009758613.1	QIN90431.1,YP_009758613.1					0	11.31	100	3	0	1	0	3	0					0	67.2195	0.776398	Not Validated
525	Single Protein	XP_001627953.1	sphingosine 1-phosphate receptor 2 [Nematostella vectensis]	XP_001627953.1						0	6.74	100	1	0	1	0	1	0					0	41.7274	0.776398	Not Validated
526	Single Protein	XP_001626710.2	uncharacterized protein LOC5505968 isoform X1 [Nematostella vectensis]	XP_001626710.2						0	2.61	100	1	0	1	0	1	0					0	104.893	0.776398	Not Validated
527	Single Protein	XP_001622331.2	alpha-(1,3)-fucosyltransferase 5 [Nematostella vectensis]	XP_001622331.2						0	2.88	100	1	0	1	0	1	0					0	48.4617	0.776398	Not Validated
528	Single Protein	XP_001621519.1	somatostatin receptor type 1 [Nematostella vectensis]	XP_001621519.1						0	6.76	100	1	0	1	0	1	0					0	37.6594	0.776398	Not Validated
529	Single Protein	XP_001631027.2	eukaryotic translation initiation factor 5B [Nematostella vectensis]	XP_001631027.2						0	14.17	100	10	0	10	0	12	0					0	133.25	0.776398	Not Validated
530	Related Proteins	XP_001632453.1	bystin [Nematostella vectensis]	XP_001632453.1,sp_A7S7F2.1_BYST_NEMVE RecName: Full=Bystin	sp_A7S7F2.1_BYST_NEMVE RecName: Full=Bystin					0	4.42	100	1	0	1	0	1	0					0	49.7715	0.776398	Not Validated
531	Single Protein	XP_001632809.2	gamma-aminobutyric acid receptor alpha-like [Nematostella vectensis]	XP_001632809.2						0	4.78	100	1	0	1	0	1	0					0	58.6603	0.776398	Not Validated
532	Single Protein	XP_001620799.2	synaptotagmin-like protein 4 [Nematostella vectensis]	XP_001620799.2						0	4.93	100	1	0	1	0	1	0					0	68.8866	0.776398	Not Validated
533	Single Protein	XP_001630640.2	tyrosyl-DNA phosphodiesterase 2 [Nematostella vectensis]	XP_001630640.2						0	7.47	100	1	0	1	0	1	0					0	39.3616	0.776398	Not Validated
534	Single Protein	XP_001627800.1	mucin-22 [Nematostella vectensis]	XP_001627800.1						0	5.93	100	1	0	1	0	1	0					0	42.354	0.776398	Not Validated
535	Single Protein	XP_001630931.2	protein sidekick-1 [Nematostella vectensis]	XP_001630931.2						0	1.53	100	1	0	1	0	1	0					0	181.902	0.776398	Not Validated
536	Single Protein	XP_001629743.1	glutathione hydrolase 1 proenzyme [Nematostella vectensis]	XP_001629743.1						0	12.12	100	4	0	4	0	6	0					0	62.7924	0.776398	Not Validated
537	Single Protein	XP_001620975.2	poly(A) polymerase type 3 isoform X2 [Nematostella vectensis]	XP_001620975.2						0	2.91	100	1	0	1	0	1	0					0	69.8228	0.776398	Not Validated
538	Single Protein	XP_001626895.2	adenosine receptor A3 [Nematostella vectensis]	XP_001626895.2						0	6.03	100	1	0	1	0	1	0					0	39.7893	0.776398	Not Validated
539	Single Protein	XP_001628701.2	double-stranded RNA-binding protein Staufen homolog 2 isoform X2 [Nematostella vectensis]	XP_001628701.2						0	3.93	100	1	0	1	0	1	0					0	77.8245	0.776398	Not Validated
540	Single Protein	XP_001625276.2	solute carrier family 15 member 4 [Nematostella vectensis]	XP_001625276.2						0	4.35	100	1	0	1	0	1	0					0	63.9318	0.776398	Not Validated
541	Single Protein	XP_001624836.2	ubiquitin carboxyl-terminal hydrolase 36 [Nematostella vectensis]	XP_001624836.2						0	7.63	100	5	0	5	0	5	0					0	119.777	0.776398	Not Validated
542	Single Protein	XP_001628920.2	E3 ubiquitin-protein ligase TRIM71 [Nematostella vectensis]	XP_001628920.2						0	2.96	100	1	0	1	0	1	0					0	82.6516	0.776398	Not Validated
543	Single Protein	CDG50869.1	cytochrome c oxidase subunit I (mitochondrion) [Urticina eques]	CDG50869.1						0	25.24	100	9	0	1	0	11	0					0	57.8647	0.776398	Not Validated
544	Single Protein	XP_001627541.2	UPF0489 protein C5orf22 homolog [Nematostella vectensis]	XP_001627541.2						0	3.53	100	1	0	1	0	1	0					0	51.561	0.776398	Not Validated
545	Single Protein	XP_001632211.1	zinc phosphodiesterase ELAC protein 1 [Nematostella vectensis]	XP_001632211.1						0	3.51	100	1	0	1	0	1	0					0	37.1197	0.776398	Not Validated
546	Related Proteins	XP_001632845.1	UPF0518 protein v1g243165 [Nematostella vectensis]	XP_001632845.1,sp_A7S6A1.1_U518_NEMVE RecName: Full=UPF0518 protein v1g243165	sp_A7S6A1.1_U518_NEMVE RecName: Full=UPF0518 protein v1g243165					0	10.16	100	4	0	4	0	4	0					0	96.1839	0.776398	Not Validated
547	Single Protein	XP_001623782.2	uncharacterized protein LOC5502610 isoform X1 [Nematostella vectensis]	XP_001623782.2						0	11.88	100	6	0	6	0	7	0					0	87.9067	0.776398	Not Validated
548	Single Protein	XP_001622184.2	WASH complex subunit 5 [Nematostella vectensis]	XP_001622184.2						0	4.92	100	3	0	3	0	3	0					0	133.94	0.776398	Not Validated
549	Single Protein	XP_001630754.2	LOW QUALITY PROTEIN: adenylate kinase 9 [Nematostella vectensis]	XP_001630754.2						0	7.08	100	8	0	8	0	9	0					0	215.702	0.776398	Not Validated
550	Related Proteins	XP_001630383.1	cell division cycle 5-related protein [Nematostella vectensis]	XP_001630383.1,sp_A7SD85.1_CDC5L_NEMVE RecName: Full=Cell division cycle 5-related protein; AltName: Full=Cdc5-like protein	sp_A7SD85.1_CDC5L_NEMVE RecName: Full=Cell division cycle 5-related protein; AltName: Full=Cdc5-like protein					0	6.71	100	3	0	3	0	3	0					0	91.8834	0.776398	Not Validated
551	Single Protein	XP_001622431.2	neuronal acetylcholine receptor subunit beta-3 isoform X1 [Nematostella vectensis]	XP_001622431.2						0	3.35	100	1	0	1	0	1	0					0	49.9398	0.776398	Not Validated
552	Single Protein	XP_001621632.2	matrix metalloproteinase-19 [Nematostella vectensis]	XP_001621632.2						0	11.16	100	1	0	1	0	1	0					0	26.8313	0.776398	Not Validated
553	Single Protein	XP_001631193.1	ATP-binding cassette sub-family B member 10, mitochondrial [Nematostella vectensis]	XP_001631193.1						0	3.87	100	1	0	1	0	1	0					0	76.1239	0.776398	Not Validated
554	Single Protein	ALG40993.1	NF-kappa B [Anthopleura buddemeieri]	ALG40993.1						0	3.13	100	1	0	1	0	1	0					0	93.6882	0.776398	Not Validated
555	Single Protein	XP_001628789.2	LOW QUALITY PROTEIN: pre-mRNA-splicing factor CWC2 [Nematostella vectensis]	XP_001628789.2						0	4.01	100	1	0	1	0	1	0					0	71.6111	0.776398	Not Validated
556	Single Protein	XP_001629541.2	uncharacterized protein LOC5508988 isoform X2 [Nematostella vectensis]	XP_001629541.2						0	4.12	100	4	0	4	0	4	0					0	209.559	0.776398	Not Validated
557	Single Protein	XP_001628251.2	mucin-5AC isoform X2 [Nematostella vectensis]	XP_001628251.2						0	3.08	100	3	0	3	0	3	0					0	259.183	0.776398	Not Validated
558	Single Protein	XP_001632779.2	adenosine receptor A2b [Nematostella vectensis]	XP_001632779.2						0	8.39	100	1	0	1	0	1	0					0	32.0022	0.776398	Not Validated
559	Single Protein	XP_001630786.1	neural cell adhesion molecule L1-like protein [Nematostella vectensis]	XP_001630786.1						0	14.85	100	5	0	5	0	5	0					0	93.3402	0.776398	Not Validated
560	Single Protein	XP_001626637.2	adhesion G protein-coupled receptor L2 [Nematostella vectensis]	XP_001626637.2						0	8.24	100	5	0	5	0	9	0					0	112.733	0.776398	Not Validated
561	Single Protein	XP_001630969.2	medium-chain acyl-CoA ligase ACSF2, mitochondrial [Nematostella vectensis]	XP_001630969.2						4.08	11.7	100	3	1	3	1	3	0	Oxidation of M (M65)	Oxidation of M (1)			0	63.11	100	Doubtful
562	Single Protein	XP_001625860.1	glutamine-dependent NAD(+) synthetase [Nematostella vectensis]	XP_001625860.1						0	3.46	100	1	0	1	0	1	0					0	96.6934	0.776398	Not Validated
563	Single Protein	XP_001629212.2	D(2)-like dopamine receptor [Nematostella vectensis]	XP_001629212.2						0	5.11	100	1	0	1	0	1	0					0	37.5965	0.776398	Not Validated
564	Single Protein	XP_001621949.2	uncharacterized protein LOC5500511 isoform X1 [Nematostella vectensis]	XP_001621949.2						0	17.57	100	13	0	13	0	21	0					0	134.169	0.776398	Not Validated
565	Single Protein	XP_001623010.2	protein FAM166B [Nematostella vectensis]	XP_001623010.2						0	8.73	100	1	0	1	0	1	0					0	37.4033	0.776398	Not Validated
566	Related and Unrelated Proteins	AAT90324.1	ribulose 1,5 bisphosphate carboxylase oxygenase, partial (chloroplast) [uncultured Trebouxiophyceae]	AAT90324.1,ACR48063.1,ACR48064.1,ACR48065.1,ACR48066.1,ACR48067.1,ACR48068.1,ACR48069.1,ACR48070.1,ACR48071.1,ACR48072.1,AFI43817.1,AFI43818.1,AFI43819.1,AFI43821.1,AFI43822.1,AFI43823.1,AFI43824.1,AFI43825.1,AFI43826.1,AFI43827.1,AFI43828.1,AFI43829.1,AFI43830.1,AFI43832.1,AFI43833.1,AFI43834.1,AFI43836.1,AFI43837.1,AFI43846.1,AFI43849.1,AFI43852.1,AFI43855.1,AFI43856.1,AFI43861.1,AFI43863.1,AFI…	ACR48063.1,ACR48064.1,ACR48065.1,ACR48066.1,ACR48067.1,ACR48068.1,ACR48069.1,ACR48070.1,ACR48071.1,ACR48072.1,AFI43817.1,AFI43818.1,AFI43819.1,AFI43821.1,AFI43822.1,AFI43823.1,AFI43824.1,AFI43825.1,AFI43826.1,AFI43827.1,AFI43828.1,AFI43829.1,AFI43830.1,AFI43832.1,AFI43833.1,AFI43834.1,AFI43836.1,AFI43837.1,AFI43846.1,AFI43849.1,AFI43852.1,AFI43855.1,AFI43856.1,AFI43861.1,AFI43863.1,AFI43864.1,AFI…					0	5.04	100	1	0	1	0	1	0					0	45.992	0.776398	Not Validated
567	Single Protein	XP_001631943.1	THO complex subunit 5 homolog [Nematostella vectensis]	XP_001631943.1						0	3.68	100	1	0	1	0	1	0					0	77.152	0.776398	Not Validated
568	Single Protein	XP_001629360.2	LOW QUALITY PROTEIN: telomere-associated protein RIF1 [Nematostella vectensis]	XP_001629360.2						0	14	100	16	0	16	0	16	0					0	223.707	0.776398	Not Validated
569	Single Protein	XP_001632521.2	protein-serine O-palmitoleoyltransferase porcupine [Nematostella vectensis]	XP_001632521.2						0	1.93	100	1	0	1	0	1	0					0	53.307	0.776398	Not Validated
570	Single Protein	XP_001623520.2	LOW QUALITY PROTEIN: puratrophin-1 [Nematostella vectensis]	XP_001623520.2						0	5.6	100	6	0	6	0	6	0					0	168.634	0.776398	Not Validated
571	Single Protein	XP_001623983.2	lysine-specific demethylase RSBN1L isoform X2 [Nematostella vectensis]	XP_001623983.2						0	3.49	100	1	0	1	0	1	0					0	59.06	0.776398	Not Validated
572	Single Protein	XP_001630016.2	uncharacterized protein LOC5509515 [Nematostella vectensis]	XP_001630016.2						0	5.41	100	2	0	2	0	5	0					0	101.405	0.776398	Not Validated
573	Single Protein	XP_001626095.2	receptor-type tyrosine-protein phosphatase S [Nematostella vectensis]	XP_001626095.2						0	2.83	100	2	0	2	0	2	0					0	183.214	0.776398	Not Validated
574	Related Proteins	XP_001621016.2	dynein regulatory complex subunit 7 [Nematostella vectensis]	XP_001621016.2,XP_001632291.1	XP_001632291.1					0	10.04	100	1	0	1	0	1	0					0	30.8316	0.776398	Not Validated
575	Single Protein	XP_001622896.2	fatty-acid amide hydrolase 2-A [Nematostella vectensis]	XP_001622896.2						0	4.83	100	1	0	1	0	1	0					0	54.6386	0.776398	Not Validated
576	Single Protein	XP_001632648.2	monocarboxylate transporter 12 [Nematostella vectensis]	XP_001632648.2						0	5.75	100	1	0	1	0	1	0					0	39.8966	0.776398	Not Validated
577	Single Protein	XP_001629921.2	integrator complex subunit 13 [Nematostella vectensis]	XP_001629921.2						0	4.62	100	1	0	1	0	1	0					0	45.9932	0.776398	Not Validated
578	Single Protein	XP_001627484.2	ADP-dependent glucokinase [Nematostella vectensis]	XP_001627484.2						3.57	8.19	100	2	1	2	1	2	1	Oxidation of M (M412)	Oxidation of M (1)			1528.1	53.1921	100	Doubtful
579	Single Protein	XP_001625937.2	sperm-associated antigen 16 protein isoform X1 [Nematostella vectensis]	XP_001625937.2						0	7.17	100	2	0	2	0	2	0					0	66.9311	0.776398	Not Validated
580	Related Proteins	XP_001618712.2	histone H3 [Nematostella vectensis]	XP_001618712.2,XP_001624255.1	XP_001624255.1					0	9.34	100	1	0	1	0	3	0					0	20.4891	0.776398	Not Validated
581	Single Protein	sp_A7RM45.1_LMBD1_NEMVE RecName: Full=Probable lysosomal cobalamin transporter		sp_A7RM45.1_LMBD1_NEMVE RecName: Full=Probable lysosomal cobalamin transporter						0	1.65	100	1	0	1	0	1	0					0	62.6445	0.776398	Not Validated
582	Single Protein	XP_001625908.1	uncharacterized protein LOC5505043 isoform X1 [Nematostella vectensis]	XP_001625908.1						0	7.63	100	5	0	5	0	5	0					0	167.001	0.776398	Not Validated
583	Single Protein	XP_001629907.1	uncharacterized protein LOC5509366 [Nematostella vectensis]	XP_001629907.1						0	4.35	100	2	0	2	0	2	0					0	103.126	0.776398	Not Validated
584	Single Protein	XP_001624953.2	adhesion G-protein coupled receptor D1 [Nematostella vectensis]	XP_001624953.2						0	2.44	100	1	0	1	0	1	0					0	102.019	0.776398	Not Validated
585	Single Protein	XP_001631201.2	uncharacterized protein LOC5510781 [Nematostella vectensis]	XP_001631201.2						0	2.47	100	1	0	1	0	1	0					0	95.154	0.776398	Not Validated
586	Single Protein	XP_001627919.2	glycine-rich cell wall structural protein 1.8 [Nematostella vectensis]	XP_001627919.2						0	5	100	1	0	1	0	1	0					0	38.5848	0.776398	Not Validated
587	Single Protein	XP_001622021.2	uncharacterized protein LOC5500596 [Nematostella vectensis]	XP_001622021.2						0	11.19	100	4	0	2	0	5	0					0	79.7268	0.776398	Not Validated
588	Single Protein	XP_001628936.2	heat shock 70 kDa protein 12A [Nematostella vectensis]	XP_001628936.2						0	2.59	100	1	0	1	0	1	0					0	93.679	0.776398	Not Validated
589	Related Proteins	AAY44538.1	cytochrome c oxidase subunit III, partial (mitochondrion) [Anthopleura ballii]	AAY44538.1,AAY44540.1,ALK80341.1,ALK80351.1,ALK80374.1,ANF02875.1,AST35986.1,AST35987.1,AST35989.1,AST35990.1,AST35991.1,AST35992.1,AST35993.1,AST35995.1,AST35996.1,AST35997.1,AST35998.1,AST35999.1,AST36000.1,AST36001.1,AST36004.1,AST36005.1,AST36007.1,AST36008.1,CDG50868.1,QIN90438.1,QKG04123.1,QMX85297.1,QMX85298.1,QQA06152.1,YP_009255849.1,YP_009758621.1,YP_009867114.1,sp_O47491.1_COX3_METSE R…	AAY44540.1,ALK80341.1,ALK80351.1,ALK80374.1,ANF02875.1,AST35986.1,AST35987.1,AST35989.1,AST35990.1,AST35991.1,AST35992.1,AST35993.1,AST35995.1,AST35996.1,AST35997.1,AST35998.1,AST35999.1,AST36000.1,AST36001.1,AST36004.1,AST36005.1,AST36007.1,AST36008.1,CDG50868.1,QIN90438.1,QKG04123.1,QMX85297.1,QMX85298.1,QQA06152.1,YP_009255849.1,YP_009758621.1,YP_009867114.1,sp_O47491.1_COX3_METSE RecName: Ful…					0	5	100	1	0	1	0	4	0					0	26.8089	0.776398	Not Validated
590	Single Protein	XP_001628308.1	coiled-coil domain-containing protein 9 [Nematostella vectensis]	XP_001628308.1						0	2.24	100	1	0	1	0	1	0					0	73.0227	0.776398	Not Validated
591	Single Protein	XP_001623625.2	CCAAT/enhancer-binding protein zeta, partial [Nematostella vectensis]	XP_001623625.2						0	15.64	100	7	0	7	0	9	0					0	107.614	0.776398	Not Validated
592	Single Protein	XP_001624454.2	arylsulfatase B [Nematostella vectensis]	XP_001624454.2						0	2.14	100	1	0	1	0	1	0					0	90.2229	0.776398	Not Validated
593	Single Protein	XP_001625659.2	cytochrome P450 3A4 [Nematostella vectensis]	XP_001625659.2						0	4.71	100	1	0	1	0	1	0					0	57.9456	0.776398	Not Validated
594	Single Protein	XP_001620862.2	uncharacterized protein LOC5499234 [Nematostella vectensis]	XP_001620862.2						0	5.86	100	1	0	1	0	1	0					0	57.7997	0.776398	Not Validated
595	Single Protein	XP_001631203.1	SAFB-like transcription modulator [Nematostella vectensis]	XP_001631203.1						0	2.53	100	1	0	1	0	1	0					0	124.394	0.776398	Not Validated
596	Single Protein	XP_001633384.1	glutamic acid-rich protein [Nematostella vectensis]	XP_001633384.1						0	2.34	100	1	0	1	0	1	0					0	96.5645	0.776398	Not Validated
597	Single Protein	XP_001626022.1	uncharacterized protein LOC5505152 [Nematostella vectensis]	XP_001626022.1						0	12.58	100	1	0	1	0	1	0					0	17.4305	0.776398	Not Validated
598	Single Protein	XP_001631281.1	calcium-responsive transactivator isoform X1 [Nematostella vectensis]	XP_001631281.1						0	4.57	100	1	0	1	0	1	0					0	41.5684	0.776398	Not Validated
599	Single Protein	XP_001622009.1	prokineticin receptor 1 [Nematostella vectensis]	XP_001622009.1						0	6.13	100	1	0	1	0	1	0					0	34.574	0.776398	Not Validated
600	Single Protein	XP_001620603.2	microtubule-associated serine/threonine-protein kinase 1, partial [Nematostella vectensis]	XP_001620603.2						0	6.17	100	2	0	2	0	2	0					0	63.4573	0.776398	Not Validated
601	Single Protein	XP_001630623.1	uncharacterized protein LOC5510141 [Nematostella vectensis]	XP_001630623.1						0	4.07	100	1	0	1	0	1	0					0	43.4285	0.776398	Not Validated
602	Single Protein	XP_001623142.2	uncharacterized protein LOC5501884 isoform X2 [Nematostella vectensis]	XP_001623142.2						0	17.24	100	15	0	15	0	15	0					0	201.913	0.776398	Not Validated
603	Single Protein	XP_001625520.2	uncharacterized protein LOC5504611 [Nematostella vectensis]	XP_001625520.2						0	19.15	100	16	0	16	0	19	0					0	155.216	0.776398	Not Validated
604	Single Protein	XP_001624086.2	protein bicaudal C homolog 1-B isoform X2 [Nematostella vectensis]	XP_001624086.2						0	2.37	100	1	0	1	0	1	0					0	87.4829	0.776398	Not Validated
605	Single Protein	XP_001629422.1	acyl-coenzyme A thioesterase 13 isoform X1 [Nematostella vectensis]	XP_001629422.1						0	18.71	100	1	0	1	0	1	0					0	16.7564	0.776398	Not Validated
606	Single Protein	XP_001629806.2	uncharacterized protein LOC5509265 isoform X5 [Nematostella vectensis]	XP_001629806.2						0	2.57	100	1	0	1	0	1	0					0	68.1749	0.776398	Not Validated
607	Single Protein	XP_001630158.1	protein BTN1 [Nematostella vectensis]	XP_001630158.1						0	7.03	100	1	0	1	0	1	0					0	46.9216	0.776398	Not Validated
608	Single Protein	ALG40987.1	Toll-like receptor [Anthopleura buddemeieri]	ALG40987.1						0	7.23	100	4	0	4	0	4	0					0	112.209	0.776398	Not Validated
609	Single Protein	XP_001626689.2	TATA box-binding protein-associated factor RNA polymerase I subunit A [Nematostella vectensis]	XP_001626689.2						0	3.65	100	1	0	1	0	1	0					0	55.117	0.776398	Not Validated
610	Single Protein	XP_001629791.1	uncharacterized protein LOC5509270 [Nematostella vectensis]	XP_001629791.1						0	33.16	100	109	0	109	0	164	0					0	532.344	0.776398	Not Validated
611	Single Protein	XP_001619204.2	melatonin receptor type 1B-A, partial [Nematostella vectensis]	XP_001619204.2						0	10.6	100	1	0	1	0	1	0					0	17.3422	0.776398	Not Validated
612	Related and Unrelated Proteins	ABD04165.1	tubulin alpha chain-like protein, partial [Anthopleura elegantissima]	ABD04165.1,XP_001621479.1,XP_001630129.1,XP_001630130.1,XP_001630154.1,XP_001632842.1	XP_001621479.1,XP_001630129.1,XP_001630130.1,XP_001630154.1,XP_001632842.1					8.54	8.54	100	1	1	1	1	1	1					2956.81	27.5539	100	Doubtful
613	Single Protein	XP_001631487.2	peroxidasin [Nematostella vectensis]	XP_001631487.2						0	8.69	100	6	0	6	0	6	0					0	171.798	0.776398	Not Validated
614	Single Protein	XP_001627799.2	serine/threonine-protein kinase Nek9 isoform X2 [Nematostella vectensis]	XP_001627799.2						0	1.02	100	1	0	1	0	1	0					0	107.546	0.776398	Not Validated
615	Single Protein	XP_001629054.2	epsin-2 [Nematostella vectensis]	XP_001629054.2						0	5.37	100	1	0	1	0	1	0					0	57.5446	0.776398	Not Validated
616	Single Protein	XP_001630968.2	DNA polymerase iota [Nematostella vectensis]	XP_001630968.2						0	2.61	100	1	0	1	0	1	0					0	89.0934	0.776398	Not Validated
617	Related Proteins	ACR48078.1	ribulose-1,5-bisphosphate carboxylase/oxygenase large subunit, partial (chloroplast) [Coccomyxa simplex]	ACR48078.1,ACR48079.1	ACR48079.1					0	9.62	100	2	0	2	0	2	0					0	45.9229	0.776398	Not Validated
618	Single Protein	XP_001619946.2	RYamide receptor [Nematostella vectensis]	XP_001619946.2						0	15.04	100	3	0	3	0	3	0					0	44.3547	0.776398	Not Validated
619	Single Protein	XP_001630712.1	sodium-coupled monocarboxylate transporter 1 isoform X2 [Nematostella vectensis]	XP_001630712.1						0	4.14	100	1	0	1	0	1	0					0	62.8468	0.776398	Not Validated
620	Single Protein	XP_001633206.2	uncharacterized protein LOC5512934 [Nematostella vectensis]	XP_001633206.2						0	1.24	100	1	0	1	0	1	0					0	170.539	0.776398	Not Validated
621	Single Protein	XP_001626014.2	histamine H2 receptor [Nematostella vectensis]	XP_001626014.2						0	3.06	100	1	0	1	0	1	0					0	65.767	0.776398	Not Validated
622	Related Proteins	XP_001619680.2	solute carrier family 46 member 3 [Nematostella vectensis]	XP_001619680.2,XP_001628831.2	XP_001628831.2					0	5.59	100	1	0	1	0	1	0					0	37.7266	0.776398	Not Validated
623	Single Protein	XP_001625144.2	uncharacterized protein LOC5504232 [Nematostella vectensis]	XP_001625144.2						0	13.27	100	17	0	17	0	18	0					0	254.855	0.776398	Not Validated
624	Related Proteins	XP_001621862.2	zinc finger protein 330 homolog [Nematostella vectensis]	XP_001621862.2,XP_001629073.2	XP_001629073.2					0	6.1	100	2	0	2	0	2	0					0	36.8792	0.776398	Not Validated
625	Single Protein	XP_001626687.2	uncharacterized protein LOC5505938 [Nematostella vectensis]	XP_001626687.2						0	7.52	100	1	0	1	0	1	0					0	44.7056	0.776398	Not Validated
626	Single Protein	XP_001627668.2	neutral and basic amino acid transport protein rBAT [Nematostella vectensis]	XP_001627668.2						0	2.27	100	1	0	1	0	1	0					0	59.4183	0.776398	Not Validated
627	Single Protein	XP_001625764.1	serine/threonine-protein phosphatase 2A 65 kDa regulatory subunit A alpha isoform isoform X2 [Nematostella vectensis]	XP_001625764.1						0	2.56	100	1	0	1	0	1	0					0	64.9031	0.776398	Not Validated
628	Single Protein	XP_001631288.2	octopamine receptor 1 [Nematostella vectensis]	XP_001631288.2						0	8.85	100	1	0	1	0	1	0					0	38.0984	0.776398	Not Validated
629	Single Protein	XP_001633093.2	transcription factor 12 isoform X8 [Nematostella vectensis]	XP_001633093.2						0	1.11	100	1	0	1	0	1	0					0	77.5471	0.776398	Not Validated
630	Single Protein	XP_001629302.1	maspardin [Nematostella vectensis]	XP_001629302.1						0	7.94	100	1	0	1	0	1	0					0	35.5737	0.776398	Not Validated
631	Single Protein	XP_001630345.2	protein-methionine sulfoxide oxidase mical2b isoform X2 [Nematostella vectensis]	XP_001630345.2						0	10.75	100	9	0	9	0	9	0					0	177.118	0.776398	Not Validated
632	Single Protein	sp_O47499.1_CYB_METSE RecName: Full=Cytochrome b; AltName: Full=Complex III subunit 3; AltName: Full=Complex III subunit III; AltName: Full=Cytochrome b-c1 complex subunit 3; AltName: Full=Ubiquinol-cytochrome-c reductase complex cytochrome b subunit		sp_O47499.1_CYB_METSE RecName: Full=Cytochrome b; AltName: Full=Complex III subunit 3; AltName: Full=Complex III subunit III; AltName: Full=Cytochrome b-c1 complex subunit 3; AltName: Full=Ubiquinol-cytochrome-c reductase complex cytochrome b subunit						0	6.11	100	1	0	1	0	1	0					0	44.231	0.776398	Not Validated
633	Single Protein	ALK80333.1	cytochrome oxidase subunit 3, partial (mitochondrion) [Urticina crassicornis]	ALK80333.1						0	33.71	100	4	0	4	0	4	0					0	19.3169	0.776398	Not Validated
634	Single Protein	XP_001633436.1	60S ribosomal protein L6 [Nematostella vectensis]	XP_001633436.1						0	9.02	100	1	0	1	0	1	0					0	27.576	0.776398	Not Validated
635	Single Protein	XP_001626256.2	fibroblast growth factor receptor 4 isoform X1 [Nematostella vectensis]	XP_001626256.2						0	4.28	100	2	0	2	0	2	0					0	108.637	0.776398	Not Validated
636	Single Protein	XP_001626084.2	endo-1,4-beta-xylanase 3 isoform X2 [Nematostella vectensis]	XP_001626084.2						0	2.17	100	1	0	1	0	1	0					0	85.3824	0.776398	Not Validated
637	Single Protein	XP_001627776.2	lysosomal-trafficking regulator [Nematostella vectensis]	XP_001627776.2						0	20.73	100	54	0	54	0	63	0					0	452.815	0.776398	Not Validated
638	Single Protein	XP_001627370.1	TP53-binding protein 1 isoform X1 [Nematostella vectensis]	XP_001627370.1						0	3.63	100	3	0	3	0	3	0					0	197.56	0.776398	Not Validated
639	Single Protein	XP_001619556.2	uncharacterized protein LOC5497753, partial [Nematostella vectensis]	XP_001619556.2						0	4.39	100	1	0	1	0	1	0					0	37.048	0.776398	Not Validated
640	Single Protein	XP_001631321.2	contactin-associated protein-like 2 isoform X1 [Nematostella vectensis]	XP_001631321.2						0	1.78	100	1	0	1	0	1	0					0	99.6388	0.776398	Not Validated
641	Single Protein	XP_001628342.1	peroxisomal acyl-coenzyme A oxidase 1 [Nematostella vectensis]	XP_001628342.1						0	2.57	100	1	0	1	0	1	0					0	74.5462	0.776398	Not Validated
642	Related Proteins	XP_001621545.2	protein Wnt-8b [Nematostella vectensis]	XP_001621545.2,XP_001630026.2,XP_001630031.2,XP_001630032.2,XP_001630033.2	XP_001630026.2,XP_001630031.2,XP_001630032.2,XP_001630033.2					0	9.09	100	1	0	1	0	1	0					0	32.3218	0.776398	Not Validated
643	Single Protein	XP_001624925.2	proteoglycan 4 [Nematostella vectensis]	XP_001624925.2						0	4.62	100	3	0	3	0	3	0					0	147.985	0.776398	Not Validated
644	Single Protein	XP_001626619.2	suppressor of SWI4 1 homolog [Nematostella vectensis]	XP_001626619.2						0	4.03	100	1	0	1	0	1	0					0	53.96	0.776398	Not Validated
